# Supplementary material for: Sphingolipid metabolism orchestrates establishment of the hair follicle stem cell compartment
Source: J Cell Biol. 2025 Jan 29;224(4):e202403083. doi: 10.1083/jcb.202403083 (PMC11778283; doi:10.1083/jcb.202403083)
Supplement: Table S1 — shows the differentially abundant proteins in control and CerS4epi−/− HFSC organoids. [file jcb_202403083_tables1.xlsx]

## Sheet: Supplemental Table 1
Supplemental Table 1
-Log Student's T-test p-value KO_WT	Student's T-test Difference KO_WT	Majority.protein.IDs	Protein.names	Gene.names
3.43241	1.7068	Q00420	GA-binding protein subunit beta-1	Gabpb1
3.36529	-0.402394	Q9DBT3	Coiled-coil domain-containing protein 97	Ccdc97
3.28621	-0.338217	Q99KS6	Manganese-dependent ADP-ribose/CDP-alcohol diphosphatase	Adprm
3.16293	0.596656	E9Q557	Desmoplakin	Dsp
3.07967	0.749586	Q9EQG3	Sciellin	Scel
3.05873	-0.583277	O70318	Band 4.1-like protein 2	Epb41l2
3.04173	-0.761589	P16330	2,3-cyclic-nucleotide 3-phosphodiesterase	Cnp
3.02821	0.218062	Q9D5V5	Cullin-5	Cul5
2.89865	1.80367	Q9CQH0	PDZK1-interacting protein 1	Pdzk1ip1
2.88021	-0.56135	Q61087	Laminin subunit beta-3	Lamb3
2.86667	0.530019	Q9EP89	Serine beta-lactamase-like protein LACTB, mitochondrial	Lactb
2.84462	-0.586671	Q8CJ53	Cdc42-interacting protein 4	Trip10
2.84329	-0.329687	P07356	Annexin A2	Anxa2
2.8398	-0.22988	Q62470	Integrin alpha-3;Integrin alpha-3 heavy chain;Integrin alpha-3 light chain	Itga3
2.83698	0.567752	Q9DBN5	Lon protease homolog 2, peroxisomal	Lonp2
2.82352	-0.830575	A6H6A9	Rab GTPase-activating protein 1-like	Rabgap1l
2.80382	0.692346	O55028	[3-methyl-2-oxobutanoate dehydrogenase [lipoamide]] kinase, mitochondrial	Bckdk
2.80158	0.434592	Q9EPL8	Importin-7	Ipo7
2.77582	2.3488	P20152	Vimentin	Vim
2.77394	-0.552599	Q64735	Complement component receptor 1-like protein	Cr1l
2.76778	-2.04497	O08797		Serpinb9
2.75216	0.433714	B2RR83	Probable ATP-dependent RNA helicase YTHDC2	Ythdc2
2.69294	-0.756927	Q61092	Laminin subunit gamma-2	Lamc2
2.69034	-0.215452	P26041	Moesin	Msn
2.67914	0.398036	Q8BHN0	Protein phosphatase 1L	Ppm1l
2.66922	0.889801	Q9CPV7	Palmitoyltransferase ZDHHC6	Zdhhc6
2.66456	-0.649724	P14824	Annexin A6	Anxa6
2.65587	0.762672	P20664	DNA primase small subunit	Prim1
2.63715	0.344207	Q8BKS9	Pumilio domain-containing protein KIAA0020	Kiaa0020
2.63667	-1.05976	Q8R180	ERO1-like protein alpha	Ero1l
2.63147	0.468342	Q8K013	GTP-binding protein 10	Gtpbp10
2.6209	3.24241	P11088	Filaggrin	Flg
2.61962	-0.401696	Q8C1B1	Calmodulin-regulated spectrin-associated protein 2	Camsap2
2.6054	-0.750568	Q9Z2E2	Methyl-CpG-binding domain protein 1	Mbd1
2.59881	-0.456768	Q8VD12	Zinc finger protein 385A	Znf385a
2.59834	-0.344513	Q9CPN8	Insulin-like growth factor 2 mRNA-binding protein 3	Igf2bp3
2.58212	0.946308	O35711	Liprin-beta-2	Ppfibp2
2.5748	-0.977132	P18572	Basigin	Bsg
2.57258	0.724523	Q8VC28;Q9JLI0	Aldo-keto reductase family 1 member C13	Akr1c13;Akr1c12
2.56621	-0.938352	O54724	Polymerase I and transcript release factor	Ptrf
2.5655	-0.449636	Q9JHQ5	Leucine zipper transcription factor-like protein 1	Lztfl1
2.56425	-0.447542	Q3U0V2	Tumor necrosis factor receptor type 1-associated DEATH domain protein	Tradd
2.56006	-1.1148	Q9D384	U11/U12 small nuclear ribonucleoprotein 35 kDa protein	Snrnp35
2.55114	-0.309502	Q8C7R4	Ubiquitin-like modifier-activating enzyme 6	Uba6
2.54899	-0.595343	P59113	Fermitin family homolog 1	Fermt1
2.53995	-0.593668	Q922B9	Sperm-specific antigen 2 homolog	Ssfa2
2.534	-0.415346	Q8VCN5	Cystathionine gamma-lyase	Cth
2.53256	-0.541567	P47713	Cytosolic phospholipase A2;Phospholipase A2;Lysophospholipase	Pla2g4a
2.52734	-0.218014	Q8CJG0	Protein argonaute-2	Ago2
2.51254	-0.286247	Q8VDU5	SNF-related serine/threonine-protein kinase	Snrk
2.50773	-1.02642	Q5SF07	Insulin-like growth factor 2 mRNA-binding protein 2	Igf2bp2
2.50487	-0.241201	Q62419	Endophilin-A2	Sh3gl1
2.49768	0.173244	Q3UQ44	Ras GTPase-activating-like protein IQGAP2	Iqgap2
2.49545	-1.8479	Q91XV3	Brain acid soluble protein 1	Basp1
2.48751	-0.402082	P97471	Mothers against decapentaplegic homolog 4	Smad4
2.47686	-1.07551	Q8C0T5	Signal-induced proliferation-associated 1-like protein 1	Sipa1l1
2.46602	0.78997	P29758	Ornithine aminotransferase, mitochondrial	Oat
2.46248	-0.401456	Q6PDL0	Cytoplasmic dynein 1 light intermediate chain 2	Dync1li2
2.4519	-0.380639	Q9WTK5	Nuclear factor NF-kappa-B p100 subunit;Nuclear factor NF-kappa-B p52 subunit	Nfkb2
2.44984	-0.776068	Q9QXX0	Protein jagged-1	Jag1
2.44465	-0.64379	Q6SKR2		N6amt1
2.44213	-0.361925	Q9DAK9	14 kDa phosphohistidine phosphatase	Phpt1
2.43901	-0.46198	P36916	Guanine nucleotide-binding protein-like 1	Gnl1
2.43808	-0.497739	Q8C854	Myelin expression factor 2	Myef2
2.43596	0.934047	Q8CC88	von Willebrand factor A domain-containing protein 8	Vwa8
2.42799	-1.11701	Q925B0	PRKC apoptosis WT1 regulator protein	Pawr
2.42182	0.412772	Q9CPR5	39S ribosomal protein L15, mitochondrial	Mrpl15
2.41332	-1.75709	Q64695	Endothelial protein C receptor	Procr
2.40035	-1.03539	P09411	Phosphoglycerate kinase 1	Pgk1
2.39713	0.54703	Q9D2R8	28S ribosomal protein S33, mitochondrial	Mrps33
2.39076	0.742267	Q9D7K5	ATP synthase subunit s-like protein	Atp5sl
2.38797	0.753395	Q6ZQA0	Neurobeachin-like protein 2	Nbeal2
2.38001	-0.165976	Q3THJ3	Probable RNA-binding protein EIF1AD	Eif1ad
2.3782	0.816341	Q9DA03	Complex III assembly factor LYRM7	Lyrm7
2.37566	0.324133	Q99JT2	Serine/threonine-protein kinase 26	Stk26
2.37246	2.48069	Q7TNT2	Fatty acyl-CoA reductase 2	Far2
2.37061	0.642797	Q921S7	39S ribosomal protein L37, mitochondrial	Mrpl37
2.37019	0.523618	Q9D2R0	Acetoacetyl-CoA synthetase	Aacs
2.36994	0.645083	Q9CQ40	39S ribosomal protein L49, mitochondrial	Mrpl49
2.36624	-0.547852	P48036	Annexin A5	Anxa5
2.36531	0.206568	Q9WTM5	RuvB-like 2	Ruvbl2
2.36273	1.1415	Q8BGU0		Cyp4f39
2.36272	0.710043	Q8C2E4	Pentatricopeptide repeat-containing protein 1, mitochondrial	Ptcd1
2.36077	1.29486	P21460	Cystatin-C	Cst3
2.35947	-0.213007	O35382	Exocyst complex component 4	Exoc4
2.35271	-0.609791	P70124	Serpin B5	Serpinb5
2.34852	-0.374171	Q924M7	Mannose-6-phosphate isomerase	Mpi
2.34823	-1.37657	P05063	Fructose-bisphosphate aldolase C	Aldoc
2.34723	-0.328804	P17742	Peptidyl-prolyl cis-trans isomerase A;Peptidyl-prolyl cis-trans isomerase A, N-terminally processed	Ppia
2.33881	-0.834801	Q8BFW7	Lipoma-preferred partner homolog	Lpp
2.33878	0.486757	Q9ER88	28S ribosomal protein S29, mitochondrial	Dap3
2.33828	0.416501	Q8VEE4	Replication protein A 70 kDa DNA-binding subunit;Replication protein A 70 kDa DNA-binding subunit, N-terminally processed	Rpa1
2.33721	-0.707586	Q60760	Growth factor receptor-bound protein 10	Grb10
2.33462	-1.05754	P12388	Plasminogen activator inhibitor 2, macrophage	Serpinb2
2.32997	-1.48747	Q62433	Protein NDRG1	Ndrg1
2.32874	-0.727348	Q8C0E3	Tripartite motif-containing protein 47	Trim47
2.32745	-0.629617	Q9DBJ1	Phosphoglycerate mutase 1	Pgam1
2.32126	-0.860025	Q61193	Ral guanine nucleotide dissociation stimulator-like 2	Rgl2
2.32018	-0.364596	Q6NSR8	Probable aminopeptidase NPEPL1	Npepl1
2.31453	0.555279	Q3TBW2	39S ribosomal protein L10, mitochondrial	Mrpl10
2.31081	-0.658563	Q8R242	Di-N-acetylchitobiase	Ctbs
2.30796	0.605978	Q9CQF0	39S ribosomal protein L11, mitochondrial	Mrpl11
2.30582	0.732265	Q8C3Y4	Kinetochore-associated protein 1	Kntc1
2.30574	-1.26658	P49935	Pro-cathepsin H;Cathepsin H mini chain;Cathepsin H;Cathepsin H heavy chain;Cathepsin H light chain	Ctsh
2.30264	-0.72906	Q91VJ2	Protein kinase C delta-binding protein	Prkcdbp
2.30122	-0.84546	P43883	Perilipin-2	Plin2
2.29825	0.631443	Q9CQ06	39S ribosomal protein L24, mitochondrial	Mrpl24
2.29211	-0.556393	O88643	Serine/threonine-protein kinase PAK 1	Pak1
2.28871	2.98249	A1Y9I9	Transmembrane O-methyltransferase	Tomt
2.28845	0.300463	Q5SRX1	TOM1-like protein 2	Tom1l2
2.28838	-1.25043	P17751	Triosephosphate isomerase	Tpi1
2.28787	-0.349535	Q61789	Laminin subunit alpha-3	Lama3
2.2865	-0.813293	Q9EPK2	Protein XRP2	Rp2
2.28259	-0.187346	Q3U0M1	Trafficking protein particle complex subunit 9	Trappc9
2.28247	0.812385	Q3U186	Probable arginine--tRNA ligase, mitochondrial	Rars2
2.27891	0.386248	Q5SWU9	Acetyl-CoA carboxylase 1;Biotin carboxylase	Acaca
2.27678	-0.516653	Q62418	Drebrin-like protein	Dbnl
2.2731	-0.258296	Q9JK38	Glucosamine 6-phosphate N-acetyltransferase	Gnpnat1
2.2681	0.145468	Q9CY64	Biliverdin reductase A	Blvra
2.26747	-1.09187	Q8R086	Sulfite oxidase, mitochondrial	Suox
2.26512	-0.49378	Q8C8U0	Liprin-beta-1	Ppfibp1
2.26471	-0.565406	Q7TSV4	Phosphoglucomutase-2	Pgm2
2.25767	0.519647	P80318	T-complex protein 1 subunit gamma	Cct3
2.25489	1.90221	P08226	Apolipoprotein E	Apoe
2.25433	0.400411	Q8VDT9	39S ribosomal protein L50, mitochondrial	Mrpl50
2.25357	-0.839522	O88844	Isocitrate dehydrogenase [NADP] cytoplasmic	Idh1
2.25188	-0.837233	P18872	Guanine nucleotide-binding protein G(o) subunit alpha	Gnao1
2.2494	-1.29399	Q8CC35	Synaptopodin	Synpo
2.24858	-0.982961	Q9ESW8	Pyroglutamyl-peptidase 1	Pgpep1
2.2463	-0.597163	Q7TSJ2	Microtubule-associated protein 6	Map6
2.2433	-0.161914	Q8CCF0	U4/U6 small nuclear ribonucleoprotein Prp31	Prpf31
2.24313	0.15276	Q9Z0P5	Twinfilin-2	Twf2
2.24216	-0.44245	Q91YL2	E3 ubiquitin-protein ligase RNF126	Rnf126
2.24101	-0.902776	Q8BGC1	UPF0489 protein C5orf22 homolog
2.23913	-1.93258	Q69Z37	Sterile alpha motif domain-containing protein 9-like	Samd9l
2.23594	-0.932382	Q7TNG5	Echinoderm microtubule-associated protein-like 2	Eml2
2.23406	-0.188874	Q5SYD0	Unconventional myosin-Id	Myo1d
2.23337	0.816151	P50544	Very long-chain specific acyl-CoA dehydrogenase, mitochondrial	Acadvl
2.23231	-0.330357	Q8K4L3	Supervillin	Svil
2.23122	0.821801	Q9CQN1	Heat shock protein 75 kDa, mitochondrial	Trap1
2.23031	0.511419	P58059	28S ribosomal protein S21, mitochondrial	Mrps21
2.2293	-0.238986	Q8BHJ9	Pre-mRNA-splicing factor SLU7	Slu7
2.22849	0.730521	Q925I1	ATPase family AAA domain-containing protein 3	Atad3
2.22766	-1.95181	D3Z3L3;Q99PQ1	Tripartite motif-containing protein 12A	Trim12c;Trim12a
2.22718	-1.89836	P17809	Solute carrier family 2, facilitated glucose transporter member 1	Slc2a1
2.22689	-0.383682	O88447	Kinesin light chain 1	Klc1
2.22493	-0.548623	Q9WV80	Sorting nexin-1	Snx1
2.22435	-0.313031	Q8BKX6	Serine/threonine-protein kinase SMG1	Smg1
2.22427	-0.428631	Q3UPH1	Protein PRRC1	Prrc1
2.22322	-0.194587	Q9QXN3	Activating signal cointegrator 1	Trip4
2.22321	-0.84663	P43406	Integrin alpha-V;Integrin alpha-V heavy chain;Integrin alpha-V light chain	Itgav
2.22224	0.468081	Q8R3C6	Probable RNA-binding protein 19	Rbm19
2.22083	0.277074	Q99MR3	Solute carrier family 12 member 9	Slc12a9
2.22054	0.137935	Q91ZW3	SWI/SNF-related matrix-associated actin-dependent regulator of chromatin subfamily A member 5	Smarca5
2.21984	1.63101	Q9JIE6	Thymic stromal lymphopoietin	Tslp
2.21839	0.591947	Q9WUU8	TNFAIP3-interacting protein 1	Tnip1
2.21738	-1.29754	Q6Q477	Calcium-transporting ATPase	Atp2b4
2.21709	0.694963	Q8BN78	Transcriptional regulator Kaiso	Zbtb33
2.21319	0.269807	Q9CYZ6	Uncharacterized protein C19orf60 homolog
2.21211	-0.519221	E9PZJ8	Activating signal cointegrator 1 complex subunit 3	Ascc3
2.20658	-0.700891	Q8R3Y8	Interferon regulatory factor 2-binding protein 1	Irf2bp1
2.20143	-0.649956	Q9Z0T9	Integrin beta-6	Itgb6
2.1974	-0.512777	Q9JHU2	Palmdelphin	Palmd
2.19695	-0.552382	P23242	Gap junction alpha-1 protein	Gja1
2.19629	-1.69992	Q9ET01	Glycogen phosphorylase, liver form	Pygl
2.19411	0.610092	P54227	Stathmin	Stmn1
2.1931	-0.369369	P06745	Glucose-6-phosphate isomerase	Gpi
2.19136	-1.29651	Q9D0F9	Phosphoglucomutase-1	Pgm1
2.18931	-0.270601	A6H5Z3	Exocyst complex component 6B	Exoc6b
2.18884	-2.59027	Q000W5;A0A0G2JDV3;A9YVJ5		Gbp10;Gbp11
2.18861	0.708935	Q9DCU6	39S ribosomal protein L4, mitochondrial	Mrpl4
2.18769	0.700897	P51912	Neutral amino acid transporter B(0)	Slc1a5
2.18694	-0.74016	O88792	Junctional adhesion molecule A	F11r
2.18294	-0.303092	Q8R1A4	Dedicator of cytokinesis protein 7	Dock7
2.18216	0.716487	Q9CQL5	39S ribosomal protein L18, mitochondrial	Mrpl18
2.17917	-0.259792	Q9CT10	Ran-binding protein 3	Ranbp3
2.17667	0.570456	Q9WV76	AP-4 complex subunit beta-1	Ap4b1
2.17604	0.606287	Q80Y98	Phospholipase DDHD2	Ddhd2
2.17242	-0.445794	Q3U7R1	Extended synaptotagmin-1	Esyt1
2.16988	-0.641941	Q9WTL7	Acyl-protein thioesterase 2	Lypla2
2.16969	-1.39288	Q9JKJ9	24-hydroxycholesterol 7-alpha-hydroxylase	Cyp39a1
2.16849	0.380472	P07742	Ribonucleoside-diphosphate reductase large subunit	Rrm1
2.16821	-0.423741	Q9D0E1	Heterogeneous nuclear ribonucleoprotein M	Hnrnpm
2.16657	0.622028	Q9ERS7	Interleukin-1 receptor-like 2	Il1rl2
2.16618	0.331977	Q8BWM0	Prostaglandin E synthase 2;Prostaglandin E synthase 2 truncated form	Ptges2
2.16254	1.21591	Q499X9	Methionine--tRNA ligase, mitochondrial	Mars2
2.16186	0.428666	Q9JJG9	Nitric oxide-associated protein 1	Noa1
2.16161	-0.555003	Q9WUA3	ATP-dependent 6-phosphofructokinase, platelet type	Pfkp
2.16045	1.08495	Q8C165	Probable carboxypeptidase PM20D1	Pm20d1
2.16011	1.29212	Q8R4D1	Sodium/hydrogen exchanger 8	Slc9a8
2.15944	-0.303932	D3Z2H9		Tpm3-rs7
2.15685	-2.17232	Q9D154	Leukocyte elastase inhibitor A	Serpinb1a
2.15622	0.571447	Q8K248	4-hydroxyphenylpyruvate dioxygenase-like protein	Hpdl
2.1548	-0.706963	O70400	PDZ and LIM domain protein 1	Pdlim1
2.15313	-1.27935	Q8BTG3	T-complex protein 11-like protein 1	Tcp11l1
2.15186	0.213081	P70280	Vesicle-associated membrane protein 7	Vamp7
2.14731	-0.184044	P97855	Ras GTPase-activating protein-binding protein 1	G3bp1
2.14695	-0.399693	Q9D8S3	ADP-ribosylation factor GTPase-activating protein 3	Arfgap3
2.14691	0.366198	Q61881	DNA replication licensing factor MCM7	Mcm7
2.14668	0.903414	Q9D023	Mitochondrial pyruvate carrier 2	Mpc2
2.14615	-0.418151	Q9QWY8	Arf-GAP with SH3 domain, ANK repeat and PH domain-containing protein 1	Asap1
2.14338	-0.730899	Q9QYY0	GRB2-associated-binding protein 1	Gab1
2.14336	0.647935	Q9D0P7	Proline/serine-rich coiled-coil protein 1	Psrc1
2.14266	-4.0706	Q64339	Ubiquitin-like protein ISG15	Isg15
2.14256	-0.968313	O35239	Tyrosine-protein phosphatase non-receptor type 9	Ptpn9
2.14224	-0.617265	Q9QYB5	Gamma-adducin	Add3
2.14084	0.93116	O08605	MAP kinase-interacting serine/threonine-protein kinase 1	Mknk1
2.14018	1.04974	Q64669	NAD(P)H dehydrogenase [quinone] 1	Nqo1
2.13953	-0.624752	Q8BQ30	Phostensin	Ppp1r18
2.13887	0.584144	Q9ESW4	Acylglycerol kinase, mitochondrial	Agk
2.13832	1.03457	Q8K0D5	Elongation factor G, mitochondrial	Gfm1
2.13771	-0.984842	P12382	ATP-dependent 6-phosphofructokinase, liver type	Pfkl
2.13763	-0.275137	Q6ZQB6	Inositol hexakisphosphate and diphosphoinositol-pentakisphosphate kinase 2	Ppip5k2
2.13306	1.11147	Q9CWU6	Ubiquinol-cytochrome-c reductase complex assembly factor 1	Uqcc1
2.1327	-0.731626	O35639	Annexin A3	Anxa3
2.13056	-1.3794	Q8K1N2	Pleckstrin homology-like domain family B member 2	Phldb2
2.12976	-0.25541	P70451	Tyrosine-protein kinase Fer	Fer
2.12968	-0.52272	P48722	Heat shock 70 kDa protein 4L	Hspa4l
2.12478	-0.339855	Q8C6L5	Cyclic GMP-AMP synthase	Mb21d1
2.12278	-0.33045	O35295	Transcriptional activator protein Pur-beta	Purb
2.12236	-0.315497	Q5BLK4	Terminal uridylyltransferase 7	Zcchc6
2.12041	0.574085	P70404	Isocitrate dehydrogenase [NAD] subunit gamma 1, mitochondrial	Idh3g
2.11888	-0.508315	P84244;P02301	Histone H3.3;Histone H3.3C	H3f3a;H3f3c
2.11651	0.492286	Q61733	28S ribosomal protein S31, mitochondrial	Mrps31
2.11563	0.344153	Q9CZR8	Elongation factor Ts, mitochondrial	Tsfm
2.11522	0.209459	Q8VE38	Oxidoreductase NAD-binding domain-containing protein 1	Oxnad1
2.1152	2.30253	Q2VIS4	Filaggrin-2	Flg2
2.114	-0.352214	P43277	Histone H1.3	Hist1h1d
2.11295	-0.698709	Q8K094		Pvr
2.11282	-0.639255	P06151	L-lactate dehydrogenase A chain	Ldha
2.11229	-0.463328	A2A863	Integrin beta-4	Itgb4
2.11204	0.732829	P38060	Hydroxymethylglutaryl-CoA lyase, mitochondrial	Hmgcl
2.1118	0.745233	O70458	Oncostatin-M-specific receptor subunit beta	Osmr
2.10891	-0.705042	Q6DFV3	Rho GTPase-activating protein 21	Arhgap21
2.10844	0.511909	Q9JLJ5	Elongation of very long chain fatty acids protein 1	Elovl1
2.10842	-1.50995	Q99KC8	von Willebrand factor A domain-containing protein 5A	Vwa5a
2.10824	0.367412	Q60676	Serine/threonine-protein phosphatase 5	Ppp5c
2.10742	-0.2974	Q99LM2	CDK5 regulatory subunit-associated protein 3	Cdk5rap3
2.10695	-1.24159	Q9R0Y5	Adenylate kinase isoenzyme 1	Ak1
2.10524	-0.514178	Q924A2	Protein capicua homolog	Cic
2.10372	-0.422012	Q8C0V9	FERM domain-containing protein 6	Frmd6
2.09885	1.36416	P09925	Surfeit locus protein 1	Surf1
2.09705	0.345618	Q9CPW3	39S ribosomal protein L54, mitochondrial	Mrpl54
2.0966	0.625877	Q9D1P0	39S ribosomal protein L13, mitochondrial	Mrpl13
2.09565	0.767758	Q9CQV1	Mitochondrial import inner membrane translocase subunit TIM16	Pam16
2.09554	-0.6515	Q80TM9	Nischarin	Nisch
2.09442	2.22205	Q91Y82		Klk6
2.09261	1.46807	Q99PU5	Long-chain-fatty-acid--CoA ligase ACSBG1	Acsbg1
2.09251	0.50036	Q9CQS5	Serine/threonine-protein kinase RIO2	Riok2
2.09132	-0.624999	O70194	Eukaryotic translation initiation factor 3 subunit D	Eif3d
2.08953	1.04669	A2ACQ1		Dhx35
2.0892	0.313499	Q8CI11	Guanine nucleotide-binding protein-like 3	Gnl3
2.08797	-0.462159	Q8BVQ5	Protein phosphatase methylesterase 1	Ppme1
2.08657	-0.496347	Q8VDM6	Heterogeneous nuclear ribonucleoprotein U-like protein 1	Hnrnpul1
2.08635	0.389868	Q3TAQ9		Wdr36
2.08417	0.512914	Q99JY0	Trifunctional enzyme subunit beta, mitochondrial;3-ketoacyl-CoA thiolase	Hadhb
2.08349	-1.19019	Q6NWW9	Fibronectin type III domain-containing protein 3B	Fndc3b
2.08301	-1.20036	Q07563	Collagen alpha-1(XVII) chain;120 kDa linear IgA disease antigen homolog	Col17a1
2.08064	0.557284	Q3TUH1	Phosphatidate cytidylyltransferase, mitochondrial	Tamm41
2.08003	0.313719	B1AQJ2	Ubiquitin carboxyl-terminal hydrolase 36	Usp36
2.0786	1.65928	Q9D517	1-acyl-sn-glycerol-3-phosphate acyltransferase gamma	Agpat3
2.07693	0.645236	Q02257	Junction plakoglobin	Jup
2.07629	-0.722594	Q9CQA5	Mediator of RNA polymerase II transcription subunit 4	Med4
2.07601	-1.98258	P70236	Dual specificity mitogen-activated protein kinase kinase 6	Map2k6
2.07436	-1.03163	Q3UHF7	Transcription factor HIVEP2	Hivep2
2.07429	0.271282	Q80U95	Ubiquitin-protein ligase E3C	Ube3c
2.07409	0.566454	P48962	ADP/ATP translocase 1	Slc25a4
2.07242	-0.273436	Q6P4T2	U5 small nuclear ribonucleoprotein 200 kDa helicase	Snrnp200
2.07241	-0.389411	Q9DBR7	Protein phosphatase 1 regulatory subunit 12A	Ppp1r12a
2.06908	-0.441338	P49586	Choline-phosphate cytidylyltransferase A	Pcyt1a
2.06895	0.621018	P81069	GA-binding protein subunit beta-2	Gabpb2
2.06821	0.953108	P58064	28S ribosomal protein S6, mitochondrial	Mrps6
2.06786	0.592827	Q8BIP0	Aspartate--tRNA ligase, mitochondrial	Dars2
2.06635	-0.405734	P47226	Testin	Tes
2.06539	0.99718	P55292	Desmocollin-2	Dsc2
2.06534	-1.41579	G3UYY4		4921506M07Rik
2.06404	2.00519	P13707	Glycerol-3-phosphate dehydrogenase [NAD(+)], cytoplasmic	Gpd1
2.06266	-0.219975	P48678	Prelamin-A/C;Lamin-A/C	Lmna
2.06246	-0.487242	Q9CQM5	Thioredoxin domain-containing protein 17	Txndc17
2.06133	0.787279	Q8VE22	28S ribosomal protein S23, mitochondrial	Mrps23
2.06106	0.82537	Q6PB66	Leucine-rich PPR motif-containing protein, mitochondrial	Lrpprc
2.05991	0.548136	Q99KE1	NAD-dependent malic enzyme, mitochondrial	Me2
2.05986	-0.584619	Q8K3C3	Protein LZIC	Lzic
2.05971	-0.277242	P47930	Fos-related antigen 2	Fosl2
2.05871	-0.592672	Q9D2V7	Coronin-7	Coro7
2.05799	0.528517	P80317	T-complex protein 1 subunit zeta	Cct6a
2.05749	0.133385	Q921G8	Gamma-tubulin complex component 2	Tubgcp2
2.05694	0.616333	Q8BGV0	Probable asparagine--tRNA ligase, mitochondrial	Nars2
2.05665	1.1716	P97493	Thioredoxin, mitochondrial	Txn2
2.05655	-0.693909	Q8R0Y6	Cytosolic 10-formyltetrahydrofolate dehydrogenase	Aldh1l1
2.05507	-0.622858	O89086	RNA-binding protein 3	Rbm3
2.0545	-0.565999	Q9CQ48	NudC domain-containing protein 2	Nudcd2
2.05305	2.17736	Q9JM83	Calmodulin-4	Calm4
2.05287	-0.41308	Q9WUM3	Coronin-1B	Coro1b
2.05199	-0.824214	Q9Z2D6	Methyl-CpG-binding protein 2	Mecp2
2.05163	0.887039	Q8BU88	39S ribosomal protein L22, mitochondrial	Mrpl22
2.05157	1.22688	Q09PK2	Retroviral-like aspartic protease 1	Asprv1
2.05155	-0.949111	P54923	[Protein ADP-ribosylarginine] hydrolase	Adprh
2.05113	0.508487	O54931	A-kinase anchor protein 2	Akap2
2.05105	-0.406286	Q80SY4	E3 ubiquitin-protein ligase MIB1	Mib1
2.0499	-0.586598	Q8K019	Bcl-2-associated transcription factor 1	Bclaf1
2.04968	0.716634	O35972	39S ribosomal protein L23, mitochondrial	Mrpl23
2.04634	-0.22587	P52480	Pyruvate kinase PKM	Pkm
2.0456	0.639769	O88967	ATP-dependent zinc metalloprotease YME1L1	Yme1l1
2.04143	-1.73651	Q03963	Interferon-induced, double-stranded RNA-activated protein kinase	Eif2ak2
2.03988	0.437735	Q5SV80	Unconventional myosin-XIX	Myo19
2.03943	-0.632776	Q9CZY3	Ubiquitin-conjugating enzyme E2 variant 1	Ube2v1
2.03936	-1.05334	Q99L20;Q61133	Glutathione S-transferase theta-2	Gstt3;Gstt2
2.03927	-0.496772	Q9EQK5	Major vault protein	Mvp
2.03673	2.28764	Q8VCH6	Delta(24)-sterol reductase	Dhcr24
2.03667	-0.273154	P48758	Carbonyl reductase [NADPH] 1	Cbr1
2.03575	-2.95746	Q91Z40		Gbp7
2.03435	0.740061	P12787	Cytochrome c oxidase subunit 5A, mitochondrial	Cox5a
2.0337	0.39809	B2RQC6	CAD protein;Glutamine-dependent carbamoyl-phosphate synthase;Aspartate carbamoyltransferase;Dihydroorotase	Cad
2.03264	-0.298299	Q80XI4	Phosphatidylinositol 5-phosphate 4-kinase type-2 beta	Pip4k2b
2.0322	0.768525	Q99JT1	Glutamyl-tRNA(Gln) amidotransferase subunit B, mitochondrial	Gatb
2.03042	2.40119	P16045	Galectin-1	Lgals1
2.03006	-0.852571	Q497J0		BC100530
2.02999	-0.587146	P05064;A6ZI46	Fructose-bisphosphate aldolase A;Fructose-bisphosphate aldolase	Aldoa;Aldoart1
2.02785	-0.550006	Q91Z53	Glyoxylate reductase/hydroxypyruvate reductase	Grhpr
2.02743	0.549382	Q8R016	Bleomycin hydrolase	Blmh
2.02687	0.577496	P19096	Fatty acid synthase;[Acyl-carrier-protein] S-acetyltransferase;[Acyl-carrier-protein] S-malonyltransferase;3-oxoacyl-[acyl-carrier-protein] synthase;3-oxoacyl-[acyl-carrier-protein] reductase;3-hydroxyacyl-[acyl-carrier-protein] dehydratase;Enoyl-[acyl-carrier-protein] reductase;Oleoyl-[acyl-carrier-protein] hydrolase	Fasn
2.02574	-1.01281	Q8R2K1	Fucose mutarotase	Fuom
2.02545	-0.610234	Q91ZU6	Dystonin	Dst
2.02519	-0.473866	Q8K2D3	Enhancer of mRNA-decapping protein 3	Edc3
2.02499	-0.469928	Q922H4	Mannose-1-phosphate guanyltransferase alpha	Gmppa
2.02336	0.403908	Q9D880	Mitochondrial import inner membrane translocase subunit TIM50	Timm50
2.02307	-1.3053	Q8BK48	Pyrethroid hydrolase Ces2e	Ces2e
2.02256	-2.15015	P0DOV2
2.02033	0.944035	Q8BHE8	Uncharacterized protein C2orf47 homolog, mitochondrial
2.01901	-1.27932	Q60604	Adseverin	Scin
2.01373	-0.310878	E9Q512		Trip11
2.01346	-0.433427	Q3TTA7	E3 ubiquitin-protein ligase CBL-B	Cblb
2.01174	0.801747	Q9CWX2	Complex I intermediate-associated protein 30, mitochondrial	Ndufaf1
2.011	1.00492	Q8CCN1	NACHT, LRR and PYD domains-containing protein 10	Nlrp10
2.00923	0.437265	Q8BGA9	Mitochondrial inner membrane protein OXA1L	Oxa1l
2.00915	-0.643738	Q68FH4	N-acetylgalactosamine kinase	Galk2
2.00844	0.597961	Q8BH59	Calcium-binding mitochondrial carrier protein Aralar1	Slc25a12
2.00742	-0.541074	Q8VCR7	Alpha/beta hydrolase domain-containing protein 14B	Abhd14b
2.00705	1.46911	P58242	Acid sphingomyelinase-like phosphodiesterase 3b	Smpdl3b
2.00579	1.44974	Q9R112	Sulfide:quinone oxidoreductase, mitochondrial	Sqrdl
2.00529	0.855619	Q3URS9	Coiled-coil domain-containing protein 51	Ccdc51
2.0044	0.867214	Q9DC29	ATP-binding cassette sub-family B member 6, mitochondrial	Abcb6
2.00314	-0.388355	Q9QVP9	Protein-tyrosine kinase 2-beta	Ptk2b
2.00202	0.59482	Q91YN9	BAG family molecular chaperone regulator 2	Bag2
2.00175	1.48642	G3X9C2	F-box only protein 50	Nccrp1
2.00165	-0.484927	Q60598	Src substrate cortactin	Cttn
2.00075	-0.412958	Q9EP71	Ankycorbin	Rai14
2.00066	0.487555	P35980	60S ribosomal protein L18	Rpl18
1.99989	0.486752	Q9R1X4	Protein timeless homolog	Timeless
1.99831	1.30402	Q9Z0L8	Gamma-glutamyl hydrolase	Ggh
1.99807	-1.19749	A0A1L1SU27
1.99799	0.551892	P55258	Ras-related protein Rab-8A	Rab8a
1.99726	-2.91934	P42225	Signal transducer and activator of transcription 1	Stat1
1.99671	-0.435768	Q61194	Phosphatidylinositol 4-phosphate 3-kinase C2 domain-containing subunit alpha	Pik3c2a
1.99658	0.874722	Q99M01	Phenylalanine--tRNA ligase, mitochondrial	Fars2
1.99645	-1.23915	P37889	Fibulin-2	Fbln2
1.99495	-0.739877	Q9D1J3	SAP domain-containing ribonucleoprotein	Sarnp
1.99464	-0.441219	Q6P8X1	Sorting nexin-6;Sorting nexin-6, N-terminally processed	Snx6
1.99417	-0.589788	Q69ZR9	Protein FAM208A	Fam208a
1.99331	0.408436	Q8BYL4	Tyrosine--tRNA ligase, mitochondrial	Yars2
1.99204	-1.08214	Q921T2	Torsin-1A-interacting protein 1	Tor1aip1
1.99169	0.799316	Q04857	Collagen alpha-1(VI) chain	Col6a1
1.9915	0.78001	Q9DC40	Telomere length regulation protein TEL2 homolog	Telo2
1.99074	-0.975764	Q8C0M0	WD repeat-containing protein 59	Wdr59
1.99014	-0.692672	Q9R1Q7	Proteolipid protein 2	Plp2
1.99006	-0.580859	Q99020	Heterogeneous nuclear ribonucleoprotein A/B	Hnrnpab
1.98974	-0.423881	Q5U462	CUB domain-containing protein 1	Cdcp1
1.9879	-2.15638	O08573	Galectin-9	Lgals9
1.98652	-1.09867	Q64487	Receptor-type tyrosine-protein phosphatase delta	Ptprd
1.98589	-1.94013	P23249	Putative helicase MOV-10	Mov10
1.98582	1.13012	Q9JL62	Glycolipid transfer protein	Gltp
1.98555	0.809209	Q7TNV9	Beta-defensin 14	Defb14
1.98397	-0.358281	Q8BTV2	Cleavage and polyadenylation specificity factor subunit 7	Cpsf7
1.98335	-0.673983	Q99LX0	Protein deglycase DJ-1	Park7
1.98258	1.55355	Q64437	Alcohol dehydrogenase class 4 mu/sigma chain	Adh7
1.98079	0.658685	Q8K2Z4	Condensin complex subunit 1	Ncapd2
1.98066	0.680327	P80313	T-complex protein 1 subunit eta	Cct7
1.98011	0.659454	P54116	Erythrocyte band 7 integral membrane protein	Stom
1.97943	0.971667	Q99LP6	GrpE protein homolog 1, mitochondrial	Grpel1
1.97937	1.43543	P39061	Collagen alpha-1(XVIII) chain;Endostatin	Col18a1
1.97927	-1.85977	Q63836;P17563	Selenium-binding protein 2;Selenium-binding protein 1	Selenbp2;Selenbp1
1.97842	-0.20605	P42208	Septin-2	2023-09-02
1.97824	-0.556856	Q8K010	5-oxoprolinase	Oplah
1.97795	0.911947	Q9CWV0	Mitochondrial assembly of ribosomal large subunit protein 1	Malsu1
1.97718	-0.592265	Q60739	BAG family molecular chaperone regulator 1	Bag1
1.97699	-0.805184	Q8R3V5	Endophilin-B2	Sh3glb2
1.97625	0.68695	Q8CIH5	1-phosphatidylinositol 4,5-bisphosphate phosphodiesterase gamma-2	Plcg2
1.97612	0.678537	Q9R1Q9	V-type proton ATPase subunit S1	Atp6ap1
1.97575	-0.183707	Q8VI63	MOB kinase activator 2	Mob2
1.97559	0.912946	Q9WUM5	Succinyl-CoA ligase [ADP/GDP-forming] subunit alpha, mitochondrial	Suclg1
1.97423	0.25374	Q8K205		Pop1
1.97411	-0.314302	Q8VBW6	NEDD8-activating enzyme E1 regulatory subunit	Nae1
1.97399	-3.58062	Q9Z0E6	Interferon-induced guanylate-binding protein 2	Gbp2
1.97265	-0.739316	Q9DC53	Copine-8	Cpne8
1.97233	-1.33058	P21958	Antigen peptide transporter 1	Tap1
1.97145	-0.636222	Q80VI1	E3 ubiquitin-protein ligase TRIM56	Trim56
1.97143	0.224558	Q8CIH9	Amidophosphoribosyltransferase	Ppat
1.97117	0.336401	Q9QZH3	Peptidyl-prolyl cis-trans isomerase E	Ppie
1.97103	0.563675	Q9D600	DNA replication complex GINS protein PSF2	Gins2
1.9702	-0.785549	Q9CRB6	Tubulin polymerization-promoting protein family member 3	Tppp3
1.96803	0.391769	P37913	DNA ligase 1	Lig1
1.96785	-0.733191	Q6P9J9	Anoctamin-6	Ano6
1.9662	-0.906616	Q91V64	Isochorismatase domain-containing protein 1	Isoc1
1.96603	-1.03411	Q61735	Leukocyte surface antigen CD47	Cd47
1.96512	2.67712	Q9Z1R3	Apolipoprotein M	Apom
1.96411	0.774416	Q2TPA8	Hydroxysteroid dehydrogenase-like protein 2	Hsdl2
1.96352	1.14672	Q9CYN9	Renin receptor	Atp6ap2
1.96316	-1.18801	P56212	cAMP-regulated phosphoprotein 19	Arpp19
1.96287	0.463898	Q8K2C9	Very-long-chain (3R)-3-hydroxyacyl-CoA dehydratase 3	Hacd3
1.9609	-0.501909	P84091	AP-2 complex subunit mu	Ap2m1
1.959	-0.533313	Q8C3F2	Constitutive coactivator of PPAR-gamma-like protein 2	Fam120c
1.95798	-0.8832	Q8CGP0;Q9D2U9;Q64524	Histone H2B type 3-B;Histone H2B type 3-A;Histone H2B type 2-E	Hist3h2bb;Hist3h2ba;Hist2h2be
1.95721	-0.50412	Q8BPI1	Protein kintoun	Dnaaf2
1.95698	-2.79715	O35309	N-myc-interactor	Nmi
1.95683	0.671507	Q9D7N3	28S ribosomal protein S9, mitochondrial	Mrps9
1.95642	1.7266	Q9D7P9	Serpin B12	Serpinb12
1.95583	0.524079	Q9D0Q7	39S ribosomal protein L45, mitochondrial	Mrpl45
1.95469	1.46051	Q64516	Glycerol kinase	Gk
1.95215	-0.240506	Q9D0L8	mRNA cap guanine-N7 methyltransferase	Rnmt
1.95137	-0.985074	O08739	AMP deaminase 3	Ampd3
1.95054	0.297003	P97370	Sodium/potassium-transporting ATPase subunit beta-3	Atp1b3
1.94985	-0.529376	Q8R0L1	Signal-transducing adaptor protein 2	Stap2
1.94979	-1.66648	Q2EMV9	Poly [ADP-ribose] polymerase 14	Parp14
1.9486	1.22333	Q91VU1	Protein YIPF1	Yipf1
1.94801	-0.713153	Q9JKX6	ADP-sugar pyrophosphatase	Nudt5
1.94792	1.19261	O89094	Caspase-14;Caspase-14 subunit p17, mature form;Caspase-14 subunit p10, mature form;Caspase-14 subunit p20, intermediate form;Caspase-14 subunit p8, intermediate form	Casp14
1.94782	0.745011	O55230	DNA repair protein RAD51 homolog 4	Rad51d
1.94579	0.838712	Q00915	Retinol-binding protein 1	Rbp1
1.94342	0.686989	Q3TLP5	Enoyl-CoA hydratase domain-containing protein 2, mitochondrial	Echdc2
1.94305	-0.345146	Q8BG30	Negative elongation factor A	Nelfa
1.94303	0.567559	Q8C436	Protein-lysine methyltransferase METTL21D	Vcpkmt
1.94214	1.16678	Q05920	Pyruvate carboxylase, mitochondrial	Pc
1.94158	-0.44222	Q8VDD8	WAS protein family homolog 1	Wash1
1.94134	0.385325	P97863	Nuclear factor 1 B-type	Nfib
1.94081	0.927142	E9PWG6		Ncapg
1.93875	-0.716793	Q9DBS2	Tumor protein p63-regulated gene 1-like protein	Tprg1l
1.93849	-0.836581	Q9CYC6	m7GpppN-mRNA hydrolase	Dcp2
1.93693	-0.759261	Q71FD5	E3 ubiquitin-protein ligase ZNRF2	Znrf2
1.93553	-2.23056	Q3UIR3	E3 ubiquitin-protein ligase DTX3L	Dtx3l
1.93397	0.813748	P26443	Glutamate dehydrogenase 1, mitochondrial	Glud1
1.93347	-1.33542	Q99PG2	Opioid growth factor receptor	Ogfr
1.93311	0.750896	Q3V384	Lactation elevated protein 1	Lace1
1.93297	1.30868	Q9QZ23	NFU1 iron-sulfur cluster scaffold homolog, mitochondrial	Nfu1
1.93277	0.697814	Q64127	Transcription intermediary factor 1-alpha	Trim24
1.93155	-0.255423	Q8BG05	Heterogeneous nuclear ribonucleoprotein A3	Hnrnpa3
1.92973	-2.59464	P57787	Monocarboxylate transporter 4	Slc16a3
1.92935	-2.29901	Q8CAS9	Poly [ADP-ribose] polymerase 9	Parp9
1.92876	-0.403654	P59110	Sentrin-specific protease 1	Senp1
1.92841	0.452845	Q9EQ61	Pescadillo homolog	Pes1
1.92809	0.404308	Q3TQB2	FAD-dependent oxidoreductase domain-containing protein 1	Foxred1
1.92695	-1.62163	E9QAM5	Helicase with zinc finger domain 2	Helz2
1.92668	-0.639064	Q3UCQ1	Forkhead box protein K2	Foxk2
1.92544	0.76841	Q9DC61	Mitochondrial-processing peptidase subunit alpha	Pmpca
1.92449	-0.964258	O88952	Protein lin-7 homolog C	Lin7c
1.92403	0.661694	Q3UHB1	5-nucleotidase domain-containing protein 3	Nt5dc3
1.92402	-1.63001	O35955	Proteasome subunit beta type-10	Psmb10
1.92361	-0.736989	Q9QZ08	N-acetyl-D-glucosamine kinase	Nagk
1.92083	0.244732	Q5SWY7	Protein FAM83G	Fam83g
1.92037	-0.412252	Q6IRU2	Tropomyosin alpha-4 chain	Tpm4
1.91995	-0.4577	A2ABV5	Mediator of RNA polymerase II transcription subunit 14	Med14
1.91982	0.531367	Q8C156	Condensin complex subunit 2	Ncaph
1.91974	0.949276	Q8CG47	Structural maintenance of chromosomes protein 4	Smc4
1.91869	1.76702	A3KGF9	Uncharacterized protein C15orf52 homolog
1.9182	-2.42837	Q9WVL2	Signal transducer and activator of transcription 2	Stat2
1.91749	0.647524	Q9DB15	39S ribosomal protein L12, mitochondrial	Mrpl12
1.91542	-2.43033	Q8R5F7	Interferon-induced helicase C domain-containing protein 1	Ifih1
1.91538	1.12016	Q9WV19		Cyp2g1
1.91499	-0.796514	Q9D1J1	Adaptin ear-binding coat-associated protein 2	Necap2
1.91432	1.3361	O09172	Glutamate--cysteine ligase regulatory subunit	Gclm
1.91285	0.541576	P35279	Ras-related protein Rab-6A	Rab6a
1.91243	1.29399	Q3V188	Poly(U)-specific endoribonuclease	Endou
1.91181	-0.556277	Q9WTI7	Unconventional myosin-Ic	Myo1c
1.91179	0.828642	Q9D8Z6	Autophagy-related protein 101	Atg101
1.91151	-0.364565	Q8BH64	EH domain-containing protein 2	Ehd2
1.91105	0.598373	Q9CPY7	Cytosol aminopeptidase	Lap3
1.91001	1.81564	Q91YK8	Ly6/PLAUR domain-containing protein 3	Lypd3
1.90983	-0.535669	Q9EPJ9	ADP-ribosylation factor GTPase-activating protein 1	Arfgap1
1.90877	-0.512318	Q99J08	SEC14-like protein 2	Sec14l2
1.90806	-1.69184	Q60710	Deoxynucleoside triphosphate triphosphohydrolase SAMHD1	Samhd1
1.90752	-0.582611	Q8CG72	Poly(ADP-ribose) glycohydrolase ARH3	Adprhl2
1.90741	-0.21816	Q68FF6	ARF GTPase-activating protein GIT1	Git1
1.9045	-0.300097	Q60855	Receptor-interacting serine/threonine-protein kinase 1	Ripk1
1.90425	0.808348	Q8K4L4	Protein POF1B	Pof1b
1.90324	0.681127	E9PZP8		Herc1
1.90314	0.212809	Q8K354	Carbonyl reductase [NADPH] 3	Cbr3
1.90304	0.709858	Q8BJM5	Zinc transporter 6	Slc30a6
1.90292	0.178359	Q8CE96	tRNA (adenine(58)-N(1))-methyltransferase non-catalytic subunit TRM6	Trmt6
1.90281	0.673552	Q9CWT6	Probable ATP-dependent RNA helicase DDX28	Ddx28
1.90277	0.621772	Q8C5Q4	G-rich sequence factor 1	Grsf1
1.902	0.784061	Q9D0D3	Poly(A) RNA polymerase, mitochondrial	Mtpap
1.90178	1.0919	P59266	Fat storage-inducing transmembrane protein 2	Fitm2
1.90167	1.50693	P61208	ADP-ribosylation factor-like protein 4C	Arl4c
1.90138	-0.39781	P40124	Adenylyl cyclase-associated protein 1	Cap1
1.90123	0.902343	Q9CQX5	Claudin domain-containing protein 1	Cldnd1
1.90083	0.284855	Q9D7B6	Isobutyryl-CoA dehydrogenase, mitochondrial	Acad8
1.90064	1.71205	O08901	Mitotic checkpoint serine/threonine-protein kinase BUB1	Bub1
1.90055	0.515897	Q5ND52	rRNA methyltransferase 3, mitochondrial	Rnmtl1
1.90026	-0.439147	Q6PDG5	SWI/SNF complex subunit SMARCC2	Smarcc2
1.89947	-0.40863	Q9Z0F8	Disintegrin and metalloproteinase domain-containing protein 17	Adam17
1.89877	-0.288283	Q9QXK3	Coatomer subunit gamma-2	Copg2
1.89782	-0.459467	Q9Z1E4	Glycogen [starch] synthase, muscle	Gys1
1.89667	-0.227876	Q9R0I7	YLP motif-containing protein 1	Ylpm1
1.89607	0.477581	Q9JHU9	Inositol-3-phosphate synthase 1	Isyna1
1.89572	0.407292	P35951	Low-density lipoprotein receptor	Ldlr
1.89446	-0.369622	Q8BTZ7	Mannose-1-phosphate guanyltransferase beta	Gmppb
1.89392	0.755811	Q61102	ATP-binding cassette sub-family B member 7, mitochondrial	Abcb7
1.89384	-0.878981	Q7TMS5	ATP-binding cassette sub-family G member 2	Abcg2
1.89365	-1.26237	O70589	Peripheral plasma membrane protein CASK	Cask
1.89284	0.902385	P05202	Aspartate aminotransferase, mitochondrial	Got2
1.89003	1.21851	Q9QZD8	Mitochondrial dicarboxylate carrier	Slc25a10
1.88984	-0.359352	P18760	Cofilin-1	Cfl1
1.88957	-2.02476	P28063	Proteasome subunit beta type-8	Psmb8
1.88892	0.296246	Q71RI9	Kynurenine--oxoglutarate transaminase 3	Ccbl2
1.88882	0.701082	Q9CYR0	Single-stranded DNA-binding protein, mitochondrial	Ssbp1
1.88846	1.16188	Q9CZP5	Mitochondrial chaperone BCS1	Bcs1l
1.8873	-0.639556	Q61062	Segment polarity protein dishevelled homolog DVL-3	Dvl3
1.88635	1.05919	O35129	Prohibitin-2	Phb2
1.88633	-1.65042	P97371	Proteasome activator complex subunit 1	Psme1
1.88599	-0.31751	O55131	Septin-7	2023-09-07
1.88396	-1.16482	Q3ULW8		Parp3
1.88389	0.290907	O88746	Target of Myb protein 1	Tom1
1.88326	-0.72067	Q61543	Golgi apparatus protein 1	Glg1
1.88322	0.130361	P62196	26S protease regulatory subunit 8	Psmc5
1.88316	0.238392	Q6ZWM4	U6 snRNA-associated Sm-like protein LSm8	Lsm8
1.88299	-0.790652	P31938	Dual specificity mitogen-activated protein kinase kinase 1	Map2k1
1.8823	-0.281532	Q9CW46	Ribonucleoprotein PTB-binding 1	Raver1
1.88008	0.567451	Q9CZ83	39S ribosomal protein L55, mitochondrial	Mrpl55
1.87988	-0.337745	Q9D8X5	CCR4-NOT transcription complex subunit 8	Cnot8
1.87947	0.784211	Q91VA7	Isocitrate dehydrogenase [NAD] subunit, mitochondrial	Idh3b
1.87935	1.35183	O88693	Ceramide glucosyltransferase	Ugcg
1.87927	3.75143	P62965	Cellular retinoic acid-binding protein 1	Crabp1
1.87882	-0.498276	Q9DBG3	AP-2 complex subunit beta	Ap2b1
1.87873	0.675136	Q8BHK9	DNA excision repair protein ERCC-6-like	Ercc6l
1.87765	0.90084	Q9JHS4	ATP-dependent Clp protease ATP-binding subunit clpX-like, mitochondrial	Clpx
1.87746	-0.27455	Q9DB27	Malignant T-cell-amplified sequence 1	Mcts1
1.87726	-0.506743	A2A7S8	Uncharacterized protein KIAA1522	Kiaa1522
1.87704	-0.888647	Q9DBS5	Kinesin light chain 4	Klc4
1.87684	-0.423561	Q9WUL7	ADP-ribosylation factor-like protein 3	Arl3
1.87562	0.815747	A2ALK8	Tyrosine-protein phosphatase non-receptor type 3	Ptpn3
1.87517	0.466577	Q9WVL0	Maleylacetoacetate isomerase	Gstz1
1.87412	-0.905269	P23780	Beta-galactosidase	Glb1
1.87236	-0.688522	Q8VD62	UPF0696 protein C11orf68 homolog	Bles03
1.87227	0.826229	P46656	Adrenodoxin, mitochondrial	Fdx1
1.87173	0.422204	Q99LC8	Translation initiation factor eIF-2B subunit alpha	Eif2b1
1.8713	-0.206129	Q8R146	Acylamino-acid-releasing enzyme	Apeh
1.87092	-0.316246	P62259	14-3-3 protein epsilon	Ywhae
1.86978	-0.38174	O08648	Mitogen-activated protein kinase kinase kinase 4	Map3k4
1.86971	-0.528615	Q80SW1	Putative adenosylhomocysteinase 2	Ahcyl1
1.86861	-1.37538	B2RSH2	Guanine nucleotide-binding protein G(i) subunit alpha-1	Gnai1
1.86824	-1.01607	Q99J99	3-mercaptopyruvate sulfurtransferase	Mpst
1.86815	-0.380101	Q9QXD8	LIM domain-containing protein 1	Limd1
1.86752	-1.41723	P36371	Antigen peptide transporter 2	Tap2
1.86724	-2.11346	Q9QY24	Z-DNA-binding protein 1	Zbp1
1.86623	0.492607	P53395	Lipoamide acyltransferase component of branched-chain alpha-keto acid dehydrogenase complex, mitochondrial	Dbt
1.86585	-0.485155	Q67FY2	B-cell CLL/lymphoma 9-like protein	Bcl9l
1.86548	0.359011	Q91VN4	MICOS complex subunit Mic25	Chchd6
1.86534	-0.622068	Q99LM9	Transcriptional adapter 1	Tada1
1.86525	-0.308026	Q64105	Sepiapterin reductase	Spr
1.86439	-0.423713	Q8BFS6	Serine/threonine-protein phosphatase CPPED1	Cpped1
1.86401	0.697347	Q8BWY3	Eukaryotic peptide chain release factor subunit 1	Etf1
1.86384	-0.404154	Q6R891	Neurabin-2	Ppp1r9b
1.86324	-1.34789	P61957	Small ubiquitin-related modifier 2	Sumo2
1.86311	-0.692208	P47199	Quinone oxidoreductase	Cryz
1.86164	-0.302183	Q921Q3	Chitobiosyldiphosphodolichol beta-mannosyltransferase	Alg1
1.86049	1.28918	Q9WTL2	Ras-related protein Rab-25	Rab25
1.85927	-0.692509	O88851	Putative hydrolase RBBP9	Rbbp9
1.85788	-0.704552	P23492	Purine nucleoside phosphorylase	Pnp
1.85754	0.587138	Q9D1G2	Phosphomevalonate kinase	Pmvk
1.85727	0.551319	Q6ZQI3	Malectin	Mlec
1.85687	0.19108	Q8JZQ9	Eukaryotic translation initiation factor 3 subunit B	Eif3b
1.85684	0.547257	Q9CWG8	NADH dehydrogenase [ubiquinone] complex I, assembly factor 7	Ndufaf7
1.85512	0.631616	Q99N92	39S ribosomal protein L27, mitochondrial	Mrpl27
1.85456	-2.68461	Q9CQW9	Interferon-induced transmembrane protein 3	Ifitm3
1.85296	-0.449291	D3YZP9	Coiled-coil domain-containing protein 6	Ccdc6
1.8504	-0.228746	P28660	Nck-associated protein 1	Nckap1
1.85038	-1.01783	P30412	Peptidyl-prolyl cis-trans isomerase C	Ppic
1.8503	1.22226	Q8JZN5	Acyl-CoA dehydrogenase family member 9, mitochondrial	Acad9
1.85008	0.633027	Q91YM4	Protein TBRG4	Tbrg4
1.84943	-0.668319	Q3U3Q1	Serine/threonine-protein kinase ULK3	Ulk3
1.84916	0.628511	Q8K2Z8	Ubiquitin-conjugating enzyme E2 Q2	Ube2q2
1.84895	-0.614216	Q9CY18	Sorting nexin-7	Snx7
1.84747	1.03815	Q8VEM8	Phosphate carrier protein, mitochondrial	Slc25a3
1.84734	-1.79561	Q8BV49	Pyrin and HIN domain-containing protein 1	Pyhin1
1.84728	1.50234	Q6P253	Dermokine	Dmkn
1.84674	-0.209094	O88396	GrpE protein homolog 2, mitochondrial	Grpel2
1.84615	-1.84982	E9Q555	E3 ubiquitin-protein ligase RNF213	Rnf213
1.84512	-1.3024	P01887	Beta-2-microglobulin	B2m
1.84478	-1.80037	P35173	Stefin-3	Stfa3
1.84474	-0.869324	Q8CBC4	Consortin	Cnst
1.84461	-0.597695	Q8BX70	Vacuolar protein sorting-associated protein 13C	Vps13c
1.84455	0.235923	Q922K7	Probable 28S rRNA (cytosine-C(5))-methyltransferase	Nop2
1.84446	-0.715749	Q9D2Y4	Mixed lineage kinase domain-like protein	Mlkl
1.84407	0.746758	P97807	Fumarate hydratase, mitochondrial	Fh
1.84373	0.412187	Q9CR88	28S ribosomal protein S14, mitochondrial	Mrps14
1.84322	0.289862	Q505D7	Optic atrophy 3 protein homolog	Opa3
1.84282	0.687543	Q9Z2I9	Succinyl-CoA ligase [ADP-forming] subunit beta, mitochondrial	Sucla2
1.84222	1.87926	Q9QZ49	UBX domain-containing protein 8	Ubxn8
1.84169	1.12751	Q05816	Fatty acid-binding protein, epidermal	Fabp5
1.84079	0.79948	Q9JMH6	Thioredoxin reductase 1, cytoplasmic	Txnrd1
1.84078	-0.415967	Q8CHH9	Septin-8	2023-09-08
1.84065	-0.8146	Q8BGS2	BolA-like protein 2	Bola2
1.84028	0.634663	Q91W10	Zinc transporter ZIP8	Slc39a8
1.84019	0.935172	Q8JZR0	Long-chain-fatty-acid--CoA ligase 5	Acsl5
1.84016	1.50448	Q50L42	Cytosolic phospholipase A2 epsilon	Pla2g4e
1.83981	-0.396135	Q8CCN5	Breast carcinoma-amplified sequence 3 homolog	Bcas3
1.83918	1.31501	Q8BMS4	Ubiquinone biosynthesis O-methyltransferase, mitochondrial	Coq3
1.83855	0.391613	P17918	Proliferating cell nuclear antigen	Pcna
1.83813	0.823655	Q8VCA5	Transmembrane protease serine 4	Tmprss4
1.83658	0.7372	Q8BWF0	Succinate-semialdehyde dehydrogenase, mitochondrial	Aldh5a1
1.83598	-0.493379	Q91Z67	SLIT-ROBO Rho GTPase-activating protein 2	Srgap2
1.83554	-0.176783	Q9QUM9	Proteasome subunit alpha type-6	Psma6
1.83531	-1.08166	Q8CIE4		Parp10
1.83509	-2.1417	P30561	Aryl hydrocarbon receptor	Ahr
1.83397	-1.54746	Q8VI93	2-5-oligoadenylate synthase 3	Oas3
1.8336	-0.750608	Q8C4Q6	Axin interactor, dorsalization-associated protein	Aida
1.83332	-1.9535	Q924W7	Suppression of tumorigenicity 5 protein	St5
1.83292	0.34114	Q6PHQ9	Polyadenylate-binding protein	Pabpc4
1.83278	-0.766418	Q8BYI6	Lysophosphatidylcholine acyltransferase 2	Lpcat2
1.83276	0.572698	P11983	T-complex protein 1 subunit alpha	Tcp1
1.83269	0.682974	Q8JZM0	Dimethyladenosine transferase 1, mitochondrial	Tfb1m
1.83157	0.560801	Q9CY52	Probable tRNA(His) guanylyltransferase	Thg1l
1.83112	-0.285014	Q8BH58	TIP41-like protein	Tiprl
1.83108	-0.238946	Q6NVF9	Cleavage and polyadenylation specificity factor subunit 6	Cpsf6
1.8309	0.697487	F8VQB6	Unconventional myosin-X	Myo10
1.8297	-0.630606	Q4PJX1	Protein odr-4 homolog	Odr4
1.8297	0.699825	D3Z7P3	Glutaminase kidney isoform, mitochondrial	Gls
1.82935	0.609241	P16460	Argininosuccinate synthase	Ass1
1.82903	0.712271	Q9CXK8	60S ribosome subunit biogenesis protein NIP7 homolog	Nip7
1.82818	0.459172	O08528	Hexokinase-2	Hk2
1.82788	-0.257153	P24527	Leukotriene A-4 hydrolase	Lta4h
1.82788	0.73823	P21995	Embigin	Emb
1.82768	2.50542	Q8CIT9	Suprabasin	Sbsn
1.8276	-1.06036	A6H619	PHD and RING finger domain-containing protein 1	Phrf1
1.82641	-0.746285	P58771	Tropomyosin alpha-1 chain	Tpm1
1.82622	-0.375696	Q91VL8	Telomeric repeat-binding factor 2-interacting protein 1	Terf2ip
1.82602	-0.545168	Q9Z315	U4/U6.U5 tri-snRNP-associated protein 1	Sart1
1.82601	0.796198	Q3TPX4	Exocyst complex component 5	Exoc5
1.82529	-0.687007	Q9WUB0	RanBP-type and C3HC4-type zinc finger-containing protein 1	Rbck1
1.82481	-0.53486	Q09200	Beta-1,4 N-acetylgalactosaminyltransferase 1	B4galnt1
1.82436	0.635999	Q91VR7	Microtubule-associated proteins 1A/1B light chain 3A	Map1lc3a
1.8237	0.327437	Q91VC3;A0A0N4SVP8;E9PV04	Eukaryotic initiation factor 4A-III;Eukaryotic initiation factor 4A-III, N-terminally processed	Eif4a3;Gm8994
1.82365	-0.723522	Q9Z1Q5	Chloride intracellular channel protein 1	Clic1
1.82304	0.98059	Q91VR2	ATP synthase subunit gamma, mitochondrial	Atp5c1
1.82238	0.422745	Q14CH7	Alanine--tRNA ligase, mitochondrial	Aars2
1.82174	0.350342	P54276	DNA mismatch repair protein Msh6	Msh6
1.82115	-0.526764	Q6ZWY9;Q64478;Q64525;P10854	Histone H2B type 1-C/E/G;Histone H2B type 1-H;Histone H2B type 2-B;Histone H2B type 1-M	Hist1h2bc;Hist1h2bh;Hist2h2bb;Hist1h2bm
1.82109	-0.674418	Q8VIJ8	Nitrogen permease regulator 3-like protein	Nprl3
1.82065	1.45225	Q62266	Cornifin-A	Sprr1a
1.82041	-1.75383	Q9D6U8	Protein FAM162A	Fam162a
1.82024	0.863447	Q8R1H0	Homeodomain-only protein	Hopx
1.8197	0.510298	Q9QUH0	Glutaredoxin-1	Glrx
1.81953	0.490658	Q9CWL2	Zinc finger protein castor homolog 1	Casz1
1.81944	0.383314	P11499	Heat shock protein HSP 90-beta	Hsp90ab1
1.81882	0.477973	P62855	40S ribosomal protein S26	Rps26
1.81863	0.466783	Q91VJ4	Serine/threonine-protein kinase 38	Stk38
1.81709	-0.58303	Q8VE97	Serine/arginine-rich splicing factor 4	Srsf4
1.81641	-1.01815	Q9D809		2200002D01Rik
1.81598	-0.417777	Q5SSW2	Proteasome activator complex subunit 4	Psme4
1.81573	-3.22859	Q6Q899	Probable ATP-dependent RNA helicase DDX58	Ddx58
1.81382	0.35311	Q6NZL1		Dhx37
1.81333	-0.51516	Q8CG71	Prolyl 3-hydroxylase 2	Leprel1
1.81306	0.415559	Q920A7	AFG3-like protein 1	Afg3l1
1.813	1.95567	P60521	Gamma-aminobutyric acid receptor-associated protein-like 2	Gabarapl2
1.81271	0.651674	Q91VA6	Polymerase delta-interacting protein 2	Poldip2
1.81223	-0.529149	Q923D2	Flavin reductase (NADPH)	Blvrb
1.81183	0.227418	Q64514	Tripeptidyl-peptidase 2	Tpp2
1.81039	-0.762621	Q9CPU0	Lactoylglutathione lyase	Glo1
1.80997	0.873906	O89001	Carboxypeptidase D	Cpd
1.80989	0.664436	Q9Z2G9	Oxidoreductase HTATIP2	Htatip2
1.80967	0.887938	Q9Z2I0	LETM1 and EF-hand domain-containing protein 1, mitochondrial	Letm1
1.80942	0.2744	Q8VED9	Galectin-related protein	Lgalsl
1.80881	-0.505077	Q64191	N(4)-(beta-N-acetylglucosaminyl)-L-asparaginase;Glycosylasparaginase alpha chain;Glycosylasparaginase beta chain	Aga
1.8087	-0.763394	E1U8D0	Protein SOGA1;N-terminal form;C-terminal 80 kDa form	Soga1
1.80855	-0.323941	P51163	Uroporphyrinogen-III synthase	Uros
1.80801	-0.459484	Q9DCT1	1,5-anhydro-D-fructose reductase	Akr1e2
1.80784	-0.39942	E9Q9Q2		R3hdm1
1.80769	0.485902	Q9Z1J3	Cysteine desulfurase, mitochondrial	Nfs1
1.80747	0.263326	P54822	Adenylosuccinate lyase	Adsl
1.80714	0.25424	Q6ZQK5	Arf-GAP with coiled-coil, ANK repeat and PH domain-containing protein 2	Acap2
1.80692	-0.519701	Q91X43	SH3 domain-containing protein 19	Sh3d19
1.80556	-0.618411	O89032	SH3 and PX domain-containing protein 2A	Sh3pxd2a
1.80514	-0.644368	Q9CQ60	6-phosphogluconolactonase	Pgls
1.80481	1.0768	P62270;F6YVP7;A0A1Y7VKY1	40S ribosomal protein S18	Rps18;Gm10260
1.80413	-0.636031	Q8K009	Mitochondrial 10-formyltetrahydrofolate dehydrogenase	Aldh1l2
1.80356	1.09788	P04925	Major prion protein	Prnp
1.80356	0.225433	Q3TIU4	2,5-phosphodiesterase 12	Pde12
1.8035	-0.358606	Q9JI90	E3 ubiquitin-protein ligase RNF14	Rnf14
1.8026	-0.718309	Q3TAA7	Serine/threonine-protein kinase 11-interacting protein	Stk11ip
1.80198	-0.6112	Q91VJ5	Polyglutamine-binding protein 1	Pqbp1
1.80134	-0.362934	Q9JI46	Diphosphoinositol polyphosphate phosphohydrolase 1	Nudt3
1.80043	0.519836	Q9CPX7	28S ribosomal protein S16, mitochondrial	Mrps16
1.79991	1.58159	P55849	Desmocollin-1	Dsc1
1.799	0.568982	P14901	Heme oxygenase 1	Hmox1
1.79873	-0.830901	Q62165	Dystroglycan;Alpha-dystroglycan;Beta-dystroglycan	Dag1
1.7987	-3.69974	Q8R2Q8	Bone marrow stromal antigen 2	Bst2
1.79859	0.619968	Q14AI6	RNA pseudouridylate synthase domain-containing protein 3	Rpusd3
1.79843	0.603906	P62911	60S ribosomal protein L32	Rpl32
1.79809	0.740855	Q91WK1	SPRY domain-containing protein 4	Spryd4
1.79792	0.260553	Q8BX17	Gem-associated protein 5	Gemin5
1.79781	-2.28328	Q60766	Immunity-related GTPase family M protein 1	Irgm1
1.79759	0.488327	Q80Y14	Glutaredoxin-related protein 5, mitochondrial	Glrx5
1.79698	-1.30803	Q9D4C5	ELL-associated factor 1	Eaf1
1.79659	0.821974	Q9EP72	ER membrane protein complex subunit 7	Emc7
1.79641	-0.842524	Q62273	Sulfate transporter	Slc26a2
1.79623	-1.10029	Q91WS7	DEP domain-containing protein 7	Depdc7
1.79593	-1.21133	Q8K337	Type II inositol 1,4,5-trisphosphate 5-phosphatase	Inpp5b
1.79579	0.542135	Q9DAT5	Mitochondrial tRNA-specific 2-thiouridylase 1	Trmu
1.79557	1.00874	Q8BKF1	DNA-directed RNA polymerase, mitochondrial	Polrmt
1.79515	-1.68423	P97372	Proteasome activator complex subunit 2	Psme2
1.79478	-3.84774	Q64282	Interferon-induced protein with tetratricopeptide repeats 1	Ifit1
1.79441	0.740211	O35857	Mitochondrial import inner membrane translocase subunit TIM44	Timm44
1.79368	-1.80013	Q9R233	Tapasin	Tapbp
1.79256	-0.669449	Q68FL4	Putative adenosylhomocysteinase 3	Ahcyl2
1.79142	1.74348	Q9D620	Rab11 family-interacting protein 1	Rab11fip1
1.79087	-0.397865	Q923D5	WW domain-binding protein 11	Wbp11
1.79083	-0.573492	Q9DAI2	Intraflagellar transport protein 22 homolog	Ift22
1.79083	-0.292413	A2A9K7		Cnksr1
1.78955	-0.592932	Q91ZJ5	UTP--glucose-1-phosphate uridylyltransferase	Ugp2
1.78919	-0.461438	Q9D8Y0	EF-hand domain-containing protein D2	Efhd2
1.78894	-0.291187	Q99KR3	Beta-lactamase-like protein 2	Lactb2
1.78854	-0.692876	Q8K4K6	Pantothenate kinase 1	Pank1
1.7875	0.832949	Q571F8	Glutaminase liver isoform, mitochondrial	Gls2
1.78711	-1.40134	Q60675	Laminin subunit alpha-2	Lama2
1.78557	-1.69906	Q8C2B3	Histone deacetylase 7	Hdac7
1.78556	0.784487	Q8BVE8	Histone-lysine N-methyltransferase NSD2	Whsc1
1.78522	0.584241	Q99N96	39S ribosomal protein L1, mitochondrial	Mrpl1
1.78514	0.315604	Q9CZL5	Pterin-4-alpha-carbinolamine dehydratase 2	Pcbd2
1.78486	-0.423176	P58069	Ras GTPase-activating protein 2	Rasa2
1.78485	-0.585276	Q63870	Collagen alpha-1(VII) chain	Col7a1
1.7845	1.30441	Q7TQA3	Epidermal retinol dehydrogenase 2	Sdr16c5
1.78425	0.886669	P20108	Thioredoxin-dependent peroxide reductase, mitochondrial	Prdx3
1.7842	-0.399002	Q9EPR5	VPS10 domain-containing receptor SorCS2	Sorcs2
1.7837	0.9685	Q9WU03	Kunitz-type protease inhibitor 2	Spint2
1.7821	-0.552207	O89110	Caspase-8;Caspase-8 subunit p18;Caspase-8 subunit p10	Casp8
1.78123	0.51793	Q924K8	Metastasis-associated protein MTA3	Mta3
1.78113	-0.471423	Q6PEE2	CBP80/20-dependent translation initiation factor	Ctif
1.78014	-0.970119	Q9DBH0	NEDD4-like E3 ubiquitin-protein ligase WWP2	Wwp2
1.77956	-0.591265	P70699	Lysosomal alpha-glucosidase	Gaa
1.7782	0.144988	Q9CZN8	Glutamyl-tRNA(Gln) amidotransferase subunit A, mitochondrial	Qrsl1
1.77797	0.336357	Q99N93	39S ribosomal protein L16, mitochondrial	Mrpl16
1.77746	0.303826	Q9CZU3	Superkiller viralicidic activity 2-like 2	Skiv2l2
1.7774	0.806288	Q7TMV3	FAST kinase domain-containing protein 5	Fastkd5
1.77721	0.414371	Q8BY71	Histone acetyltransferase type B catalytic subunit	Hat1
1.77711	-0.459842	Q99KN9	Clathrin interactor 1	Clint1
1.77709	0.376328	Q6P6J0	tRNA-specific adenosine deaminase 2	Adat2
1.77656	0.634128	Q99JV5	StAR-related lipid transfer protein 4	Stard4
1.77649	1.58202	P47934	Carnitine O-acetyltransferase	Crat
1.77615	0.153193	Q8R035	Peptidyl-tRNA hydrolase ICT1, mitochondrial	Ict1
1.7759	1.25949	P52800	Ephrin-B2	Efnb2
1.77534	-0.224947	Q70FJ1	A-kinase anchor protein 9	Akap9
1.77494	-0.537476	Q8BMQ2	General transcription factor 3C polypeptide 4	Gtf3c4
1.7745	1.74281	Q9QYA2	Mitochondrial import receptor subunit TOM40 homolog	Tomm40
1.77432	1.1501	Q61495	Desmoglein-1-alpha	Dsg1a
1.77343	-0.993047	Q920Q6	RNA-binding protein Musashi homolog 2	Msi2
1.77336	-0.306896	Q8K2Q0	COMM domain-containing protein 9	Commd9
1.77334	-0.431564	D3Z3N4		Hnrnph3
1.77323	-0.849836	Q9D7X8	Gamma-glutamylcyclotransferase	Ggct
1.77234	-0.572474	Q569Z6	Thyroid hormone receptor-associated protein 3	Thrap3
1.77053	0.501904	Q99LC5	Electron transfer flavoprotein subunit alpha, mitochondrial	Etfa
1.77049	0.890485	Q8VE49;Q9D311	Dual oxidase maturation factor 1;Dual oxidase maturation factor 2	Duoxa1;Duoxa2
1.76997	-0.481739	Q5U5Q9	BRCA1-A complex subunit RAP80	Uimc1
1.7696	-0.369267	Q8VC42	Uncharacterized protein C18orf8 homolog	Mic1
1.76877	1.12082	Q8BGP5	Transmembrane protein 127	Tmem127
1.76841	-3.54709	Q9DCE9		Igtp
1.76787	-0.171022	Q8VHK9	ATP-dependent RNA helicase DHX36	Dhx36
1.76766	0.910542	Q62186	Translocon-associated protein subunit delta	Ssr4
1.76732	-0.687683	P16110	Galectin-3	Lgals3
1.76701	-0.414191	Q8BYZ7	Engulfment and cell motility protein 3	Elmo3
1.76623	0.540027	Q9WV84	Nucleoside diphosphate kinase, mitochondrial	Nme4
1.76601	-0.485128	Q9R111	Guanine deaminase	Gda
1.76589	0.591306	Q8K2Y7	39S ribosomal protein L47, mitochondrial	Mrpl47
1.76582	-1.23854	Q99KQ4	Nicotinamide phosphoribosyltransferase	Nampt
1.7652	-2.33671	Q62191	E3 ubiquitin-protein ligase TRIM21	Trim21
1.7651	1.16076	Q9D1Q4	Dolichol-phosphate mannosyltransferase subunit 3	Dpm3
1.76459	-0.407655	Q8BGK6	Y+L amino acid transporter 2	Slc7a6
1.76439	-0.633778	Q4VBF2	R3H domain-containing protein 4	R3hdm4
1.76372	0.393118	Q8BG51	Mitochondrial Rho GTPase 1	Rhot1
1.76371	-0.512383	Q9CQ45	Neudesin	Nenf
1.76302	0.300449	Q8BVE3	V-type proton ATPase subunit H	Atp6v1h
1.76208	0.806237	Q9D0M3	Cytochrome c1, heme protein, mitochondrial	Cyc1
1.7611	0.402906	Q923B6	Metalloreductase STEAP4	Steap4
1.76071	-0.510653	Q6P9R2	Serine/threonine-protein kinase OSR1	Oxsr1
1.76058	-0.33788	O35226	26S proteasome non-ATPase regulatory subunit 4	Psmd4
1.76	0.385018	P24547	Inosine-5-monophosphate dehydrogenase 2	Impdh2
1.75988	-0.471531	E9Q3G8		Nup153
1.75878	1.67361	E9Q3E1	Aldehyde dehydrogenase	Aldh3b2
1.75768	-0.728755	Q9QWR8	Alpha-N-acetylgalactosaminidase	Naga
1.75723	0.25591	Q8BLN5	Lanosterol synthase	Lss
1.75697	0.518988	Q8CBY0	Glutamyl-tRNA(Gln) amidotransferase subunit C, mitochondrial	Gatc
1.75683	-0.605031	Q9ERG0	LIM domain and actin-binding protein 1	Lima1
1.75625	-0.958952	Q9R0M5	Thiamin pyrophosphokinase 1	Tpk1
1.75498	-1.24177	P13597	Intercellular adhesion molecule 1	Icam1
1.75377	0.431645	Q9Z2A0	3-phosphoinositide-dependent protein kinase 1	Pdpk1
1.75376	0.831867	Q8BKX1	Brain-specific angiogenesis inhibitor 1-associated protein 2	Baiap2
1.75317	0.245212	Q9CZX9	ER membrane protein complex subunit 4	Emc4
1.75171	0.459842	Q60759	Glutaryl-CoA dehydrogenase, mitochondrial	Gcdh
1.75163	1.50231	Q6Q2Z6	Acyl-coenzyme A thioesterase 5	Acot5
1.75138	0.629262	O08756	3-hydroxyacyl-CoA dehydrogenase type-2	Hsd17b10
1.74999	-0.840083	P70452	Syntaxin-4	Stx4
1.74966	-0.454919	G5E8K5	Ankyrin-3	Ank3
1.74912	0.248136	Q91YP2	Neurolysin, mitochondrial	Nln
1.74902	0.822672	Q8CG48	Structural maintenance of chromosomes protein 2	Smc2
1.74892	-0.62679	O35215	D-dopachrome decarboxylase	Ddt
1.74836	-0.871968	P51174	Long-chain specific acyl-CoA dehydrogenase, mitochondrial	Acadl
1.74805	-0.216164	P62254	Ubiquitin-conjugating enzyme E2 G1;Ubiquitin-conjugating enzyme E2 G1, N-terminally processed	Ube2g1
1.74783	2.88431	Q9EST1	Gasdermin-A	Gsdma
1.74725	2.78425	Q91VE3	Kallikrein-7	Klk7
1.74665	-2.19811	A0A140LIF8
1.74625	-0.2524	A0A7N9VR94
1.7449	1.92549	Q7TPC1	Corneodesmosin	Cdsn
1.74399	-0.457982	B9EJ86	Oxysterol-binding protein	Osbpl8
1.74391	-0.519516	B2RWS6	Histone acetyltransferase p300	Ep300
1.74385	0.477274	Q9EQ80	NIF3-like protein 1	Nif3l1
1.74352	-0.540302	Q924T7	E3 ubiquitin-protein ligase RNF31	Rnf31
1.74325	0.580854	Q8BFR5	Elongation factor Tu, mitochondrial	Tufm
1.74323	-0.250444	Q8BJ34	Meiosis arrest female protein 1	Marf1
1.74262	-0.615711	Q6DIC0	Probable global transcription activator SNF2L2	Smarca2
1.74257	1.29892	Q59J78	Mimitin, mitochondrial	Ndufaf2
1.74232	-0.984565	Q80YV4	Pantothenate kinase 4	Pank4
1.74224	-1.01719	Q9DBC0	Selenoprotein O	Selo
1.74223	0.311787	Q6QD59	Vesicle transport protein SEC20	Bnip1
1.74135	-0.665034	Q9JMC3	DnaJ homolog subfamily A member 4	Dnaja4
1.74083	3.15217	P07091	Protein S100-A4	S100a4
1.74065	-0.41704	O88958	Glucosamine-6-phosphate isomerase 1	Gnpda1
1.74034	-1.26471	P01897	H-2 class I histocompatibility antigen, L-D alpha chain	H2-L
1.74023	-1.10398	O35381	Acidic leucine-rich nuclear phosphoprotein 32 family member A	Anp32a
1.73994	-0.318107	O55106	Striatin	Strn
1.73939	1.10279	Q6PFY1	F-BAR and double SH3 domains protein 1	Fchsd1
1.73871	-0.455043	Q99KG3	RNA-binding protein 10	Rbm10
1.73858	-0.627847	P23336	N-acetyllactosaminide alpha-1,3-galactosyltransferase	Ggta1
1.73825	1.23082	Q9DB77	Cytochrome b-c1 complex subunit 2, mitochondrial	Uqcrc2
1.73792	0.444831	Q9JKF7	39S ribosomal protein L39, mitochondrial	Mrpl39
1.73776	0.54085	Q9D1R9	60S ribosomal protein L34	Rpl34
1.73766	-2.63857	Q9Z2F2	2-5-oligoadenylate synthase-like protein 2	Oasl2
1.73709	0.957893	Q8JZK9	Hydroxymethylglutaryl-CoA synthase, cytoplasmic	Hmgcs1
1.73693	3.01056	Q9D140		Klk5
1.73674	-0.603693	Q3TEA8	Heterochromatin protein 1-binding protein 3	Hp1bp3
1.73657	-0.30525	Q99MI1	ELKS/Rab6-interacting/CAST family member 1	Erc1
1.73605	0.350917	Q6PA06	Atlastin-2	Atl2
1.73584	1.17164	Q8C7K6	Prenylcysteine oxidase-like	Pcyox1l
1.73577	-1.62525	Q91XB0	Three-prime repair exonuclease 1	Trex1
1.73427	-0.692004	Q8C460	ERI1 exoribonuclease 3	Eri3
1.7337	-0.675758	Q9CQ39	Mediator of RNA polymerase II transcription subunit 21	Med21
1.73362	-0.16244	Q9JIF7	Coatomer subunit beta	Copb1
1.73333	-3.10109	Q9D8C4	Interferon-induced 35 kDa protein homolog	Ifi35
1.73318	-0.211067	Q80X50	Ubiquitin-associated protein 2-like	Ubap2l
1.73216	1.71887	Q6PF93	Phosphatidylinositol 3-kinase catalytic subunit type 3	Pik3c3
1.7313	0.314549	Q8K0D0;Q04899	Cyclin-dependent kinase 17;Cyclin-dependent kinase 18	Cdk17;Cdk18
1.73074	0.299411	Q9D061	Acyl-CoA-binding domain-containing protein 6	Acbd6
1.73073	-0.624004	Q91WE1	Sorting nexin-15	Snx15
1.73053	0.398532	Q9D8T7	SRA stem-loop-interacting RNA-binding protein, mitochondrial	Slirp
1.73052	0.591301	Q9D0F6	Replication factor C subunit 5	Rfc5
1.73023	-3.58755	Q3U5Q7	UMP-CMP kinase 2, mitochondrial	Cmpk2
1.72993	0.662247	P59328	WD repeat and HMG-box DNA-binding protein 1	Wdhd1
1.72975	0.645893	Q8C3X2	Coiled-coil domain-containing protein 90B, mitochondrial	Ccdc90b
1.72946	2.46334	Q7TSF1	Desmoglein-1-beta	Dsg1b
1.72902	-2.39128	Q9DCJ9	N-acetylneuraminate lyase	Npl
1.72816	0.556332	F8VQC1	Signal recognition particle subunit SRP72	Srp72
1.72794	-0.456229	Q6R0H7	Guanine nucleotide-binding protein G(s) subunit alpha isoforms XLas	Gnas
1.72773	0.248531	O35435	Dihydroorotate dehydrogenase (quinone), mitochondrial	Dhodh
1.72769	-0.419398	Q8BP56	Acid trehalase-like protein 1	Athl1
1.72683	1.00408	Q8R3Q0	Store-operated calcium entry-associated regulatory factor	Saraf
1.72661	-0.323315	Q6ZWY3	40S ribosomal protein S27-like	Rps27l
1.72619	-0.391397	Q8VDS4	Regulation of nuclear pre-mRNA domain-containing protein 1A	Rprd1a
1.72585	-0.867784	Q9D0F4	NF-kappa-B-activating protein	Nkap
1.72584	-0.575142	Q6PEV3	WAS/WASL-interacting protein family member 2	Wipf2
1.72576	-0.183444	P62334	26S protease regulatory subunit 10B	Psmc6
1.72563	-0.606786	Q9CQX6;Q3UX61	N-alpha-acetyltransferase 11	Gm16286;Naa11
1.7251	-1.64653	Q07797	Galectin-3-binding protein	Lgals3bp
1.72508	-0.820376	Q6P069	Sorcin	Sri
1.72456	-0.258249	Q7TMK6	Protein Hook homolog 2	Hook2
1.7242	0.839582	Q8BFT2	HAUS augmin-like complex subunit 4	Haus4
1.72318	-0.785597	Q9R1Z7	6-pyruvoyl tetrahydrobiopterin synthase	Pts
1.72268	1.75748	Q9CQH1		Teddm3
1.72264	0.694934	Q9D2G2	Dihydrolipoyllysine-residue succinyltransferase component of 2-oxoglutarate dehydrogenase complex, mitochondrial	Dlst
1.72161	1.37344	P56382	ATP synthase subunit epsilon, mitochondrial	Atp5e
1.72155	-0.498018	Q9D7B7	Probable glutathione peroxidase 8	Gpx8
1.72138	-0.570704	Q60715	Prolyl 4-hydroxylase subunit alpha-1	P4ha1
1.72084	-0.399765	Q8N9S3	Activator of 90 kDa heat shock protein ATPase homolog 2	Ahsa2
1.72033	-0.27459	Q69ZS8	Kazrin	Kazn
1.72014	-0.950108	Q9EQH2	Endoplasmic reticulum aminopeptidase 1	Erap1
1.72012	0.585796	Q99M04	Lipoyl synthase, mitochondrial	Lias
1.71904	-0.327857	Q80TH2	Protein LAP2	Erbb2ip
1.71884	-0.416279	Q80US4	Actin-related protein 5	Actr5
1.71839	-0.584743	Q9QYC0	Alpha-adducin	Add1
1.71778	0.452536	O54833	Casein kinase II subunit alpha	Csnk2a2
1.71768	0.880002	Q3UHG7	Protein LCHN	Lchn
1.71758	0.594254	Q80Y81	Zinc phosphodiesterase ELAC protein 2	Elac2
1.71667	-0.520651	F8VQ70		Scaper
1.71666	-0.165526	Q8CIE6	Coatomer subunit alpha;Xenin;Proxenin	Copa
1.71618	-0.871402	P56567	Cystatin-A;Cystatin-A, N-terminally processed	Csta
1.71544	-0.141216	P70347	TRAF family member-associated NF-kappa-B activator	Tank
1.71535	0.93257	P11440	Cyclin-dependent kinase 1	Cdk1
1.71535	-0.475481	Q14B01		Rnf113a2
1.71473	1.21626	Q91WG3	Probable tRNA pseudouridine synthase 2	Trub2
1.71273	0.539751	Q03160	Growth factor receptor-bound protein 7	Grb7
1.71254	-0.511933	Q9CQ89	Protein CutA	Cuta
1.71234	0.450794	Q64704	Syntaxin-3	Stx3
1.71224	0.47002	Q68ED3;Q6PB75	Non-canonical poly(A) RNA polymerase PAPD5;Non-canonical poly(A) RNA polymerase PAPD7	Papd5;Papd7
1.7119	0.503315	Q99KF1	Transmembrane emp24 domain-containing protein 9	Tmed9
1.71145	-0.265495	Q8BUH8	Sentrin-specific protease 7	Senp7
1.71136	-0.888304	Q8R2U2		BC027231
1.71083	1.29613	Q8BYK4	Retinol dehydrogenase 12	Rdh12
1.70994	0.797905	Q9CZ09	Histidine protein methyltransferase 1 homolog	Mettl18
1.70879	-0.296983	P48428	Tubulin-specific chaperone A	Tbca
1.7083	-0.310091	A2A484		Zmynd8
1.70793	0.874266	Q9D8X0	Protein MANBAL	Manbal
1.70788	2.08997	P24472	Glutathione S-transferase A4	Gsta4
1.70779	1.04915	P15920	V-type proton ATPase 116 kDa subunit a isoform 2	Atp6v0a2
1.70517	-0.535739	Q9D6Y9	1,4-alpha-glucan-branching enzyme	Gbe1
1.70483	0.585209	P32921	Tryptophan--tRNA ligase, cytoplasmic;T1-TrpRS;T2-TrpRS	Wars
1.70478	0.450579	Q5BL07	Peroxisome biogenesis factor 1	Pex1
1.70473	-1.34417	P01901	H-2 class I histocompatibility antigen, K-B alpha chain	H2-K1
1.70455	-0.42093	O55033	Cytoplasmic protein NCK2	Nck2
1.70435	-0.642018	P49817	Caveolin-1	Cav1
1.70428	-0.374655	Q571I9	Aldehyde dehydrogenase family 16 member A1	Aldh16a1
1.70389	-0.323468	Q3UD01	Putative ataxin-7-like protein 3B	Atxn7l3b
1.70341	0.395884	Q8K2M0	39S ribosomal protein L38, mitochondrial	Mrpl38
1.70271	0.307561	Q922H1	Protein arginine N-methyltransferase 3	Prmt3
1.70253	-0.398627	Q91WR3	Activating signal cointegrator 1 complex subunit 2	Ascc2
1.70215	-0.320406	Q9CQN6	Transmembrane protein 14C	Tmem14c
1.70165	-0.562708	Q8JZL3	Thiamine-triphosphatase	Thtpa
1.70146	-1.50082	Q60953	Protein PML	Pml
1.70092	0.876022	S4R2K0		Pdf
1.70091	1.62383	Q9CRA4	Methylsterol monooxygenase 1	Msmo1
1.70079	-0.643198	Q60838	Segment polarity protein dishevelled homolog DVL-2	Dvl2
1.70064	0.213393	Q8R3C0	Mini-chromosome maintenance complex-binding protein	Mcmbp
1.70062	-0.190987	Q80XI3	Eukaryotic translation initiation factor 4 gamma 3	Eif4g3
1.70053	-0.487373	Q8CIL4	Uncharacterized protein C1orf131 homolog
1.69962	-0.460867	Q8C1B7	Septin-11	2023-09-11
1.69957	-0.321783	P30999	Catenin delta-1	Ctnnd1
1.69848	-0.44548	P97434	Myosin phosphatase Rho-interacting protein	Mprip
1.6975	-0.208967	Q3UMB5	Smith-Magenis syndrome chromosomal region candidate gene 8 protein homolog	Smcr8
1.69742	0.45031	P51150	Ras-related protein Rab-7a	Rab7a
1.6971	-0.413856	O08796	Eukaryotic elongation factor 2 kinase	Eef2k
1.69681	1.022	Q8C142	Low density lipoprotein receptor adapter protein 1	Ldlrap1
1.69637	-0.482917	Q99K85	Phosphoserine aminotransferase	Psat1
1.69594	-0.266188	E9Q634	Unconventional myosin-Ie	Myo1e
1.69593	0.222392	Q8CGU1	Calcium-binding and coiled-coil domain-containing protein 1	Calcoco1
1.69592	0.495187	Q9R0P3	S-formylglutathione hydrolase	Esd
1.69476	0.405128	Q9CXT8	Mitochondrial-processing peptidase subunit beta	Pmpcb
1.69449	-0.474247	Q6PDM2	Serine/arginine-rich splicing factor 1	Srsf1
1.69409	-1.23888	P55264	Adenosine kinase	Adk
1.69358	-0.975294	O89112	LanC-like protein 1	Lancl1
1.69309	-0.38128	P29351	Tyrosine-protein phosphatase non-receptor type 6	Ptpn6
1.69179	0.67833	Q9CY50	Translocon-associated protein subunit alpha	Ssr1
1.69078	0.190465	Q3TKT4	Transcription activator BRG1	Smarca4
1.69017	0.880195	Q9DC71	28S ribosomal protein S15, mitochondrial	Mrps15
1.68968	-0.393094	Q921Q7	Ras and Rab interactor 1	Rin1
1.68956	0.80935	P08249	Malate dehydrogenase, mitochondrial	Mdh2
1.68943	0.488064	P27046	Alpha-mannosidase 2	Man2a1
1.68882	0.656273	Q6WVG3	BTB/POZ domain-containing protein KCTD12	Kctd12
1.68858	-0.379005	Q00PI9	Heterogeneous nuclear ribonucleoprotein U-like protein 2	Hnrnpul2
1.68848	-0.508831	P17427	AP-2 complex subunit alpha-2	Ap2a2
1.68836	0.55762	Q91YP0	L-2-hydroxyglutarate dehydrogenase, mitochondrial	L2hgdh
1.6876	0.641099	Q8BMS1	Trifunctional enzyme subunit alpha, mitochondrial;Long-chain enoyl-CoA hydratase;Long chain 3-hydroxyacyl-CoA dehydrogenase	Hadha
1.68727	0.845539	Q9CQ43		Dut
1.68721	-0.748691	Q9D6H2	Intraflagellar transport protein 25 homolog	Hspb11
1.68695	-0.656115	Q3UMW7	MAP kinase-activated protein kinase 3	Mapkapk3
1.68646	0.989883	Q9D855	Cytochrome b-c1 complex subunit 7	Uqcrb
1.68607	1.18625	Q80ZS3	28S ribosomal protein S26, mitochondrial	Mrps26
1.68525	0.947698	Q9CQH3	NADH dehydrogenase [ubiquinone] 1 beta subcomplex subunit 5, mitochondrial	Ndufb5
1.68495	2.70367	P0DPE0;P0DPD9
1.68463	1.11933	Q9CQQ7	ATP synthase F(0) complex subunit B1, mitochondrial	Atp5f1
1.68408	-0.844314	P25085	Interleukin-1 receptor antagonist protein	Il1rn
1.68257	0.65956	Q8C129	Leucyl-cystinyl aminopeptidase	Lnpep
1.68246	-3.33266	Q62011	Podoplanin	Pdpn
1.6812	-0.33107	Q9D8B3	Charged multivesicular body protein 4b	Chmp4b
1.68034	-0.312654	Q99KB8	Hydroxyacylglutathione hydrolase, mitochondrial	Hagh
1.68021	-0.615158	O70325	Phospholipid hydroperoxide glutathione peroxidase, mitochondrial	Gpx4
1.68016	0.701693	Q9JJL8	Serine--tRNA ligase, mitochondrial	Sars2
1.68014	0.806149	Q8C6I2	Succinate dehydrogenase assembly factor 2, mitochondrial	Sdhaf2
1.67993	-0.311898	O35551	Rab GTPase-binding effector protein 1	Rabep1
1.67923	0.614655	Q5SSZ5	Tensin-3	Tns3
1.67893	-1.6461	P14429;P79568;P14431	H-2 class I histocompatibility antigen, Q7 alpha chain;H-2 class I histocompatibility antigen, Q9 alpha chain	H2-Q7;H2-Q6;H2-Q9
1.67891	-0.693971	Q9DCN1	Peroxisomal NADH pyrophosphatase NUDT12	Nudt12
1.67881	0.462234	Q3U2A8	Valine--tRNA ligase, mitochondrial	Vars2
1.67872	0.625794	Q91VE0	Long-chain fatty acid transport protein 4	Slc27a4
1.67848	-0.736515	Q00519	Xanthine dehydrogenase/oxidase;Xanthine dehydrogenase;Xanthine oxidase	Xdh
1.67718	0.454491	Q9CQY6	Ubiquinol-cytochrome-c reductase complex assembly factor 2	Uqcc2
1.67712	-0.258345	Q91ZV0	Melanoma inhibitory activity protein 2	Mia2
1.67666	-0.254792	Q6NT99	Dual specificity protein phosphatase 23	Dusp23
1.676	0.302135	Q9Z2Y8	Proline synthase co-transcribed bacterial homolog protein	Prosc
1.67514	-0.548781	Q6NWV3	Intraflagellar transport protein 122 homolog	Ift122
1.67453	0.575661	Q9CY73	39S ribosomal protein L44, mitochondrial	Mrpl44
1.67449	0.626107	A2APV2	Formin-like protein 2	Fmnl2
1.67369	1.00298	Q03265	ATP synthase subunit alpha, mitochondrial	Atp5a1
1.67366	0.44837	Q8K224	N-acetyltransferase 10	Nat10
1.6736	-0.482105	Q61510	E3 ubiquitin/ISG15 ligase TRIM25	Trim25
1.6736	-0.24969	Q99PT1	Rho GDP-dissociation inhibitor 1	Arhgdia
1.6735	-0.238472	Q9CWP6	Motile sperm domain-containing protein 2	Mospd2
1.67341	0.553094	Q8VBZ3	Cleft lip and palate transmembrane protein 1 homolog	Clptm1
1.673	-1.00883	Q64374	Regucalcin	Rgn
1.67286	-3.31173	Q9CQN4	Sclerostin domain-containing protein 1	Sostdc1
1.67213	1.17634	P51881	ADP/ATP translocase 2;ADP/ATP translocase 2, N-terminally processed	Slc25a5
1.67117	0.567555	P35486	Pyruvate dehydrogenase E1 component subunit alpha, somatic form, mitochondrial	Pdha1
1.67112	0.763977	Q921N7	Transmembrane protein 70, mitochondrial	Tmem70
1.67111	-2.41176	P28076	Proteasome subunit beta type-9	Psmb9
1.67069	0.918446	Q9Z2M6	Ubiquitin-like protein 3	Ubl3
1.67067	-0.263047	P70698	CTP synthase 1	Ctps1
1.66947	1.58302	W4VSP4		Serpinb6c
1.66936	-0.435307	Q3TC93	HCLS1-binding protein 3	Hs1bp3
1.66926	0.191431	P43247	DNA mismatch repair protein Msh2	Msh2
1.66834	0.630449	Q99KK9	Probable histidine--tRNA ligase, mitochondrial	Hars2
1.66792	-0.458481	Q9CZW4	Long-chain-fatty-acid--CoA ligase 3	Acsl3
1.66783	0.763254	P24270	Catalase	Cat
1.66698	0.817987	P51660	Peroxisomal multifunctional enzyme type 2;(3R)-hydroxyacyl-CoA dehydrogenase;Enoyl-CoA hydratase 2	Hsd17b4
1.6667	0.68872	Q9CX48	Zinc finger CCHC domain-containing protein 10	Zcchc10
1.66599	0.553306	Q8K4F5	Alpha/beta hydrolase domain-containing protein 11	Abhd11
1.6657	0.792551	Q9D0I8	mRNA turnover protein 4 homolog	Mrto4
1.66541	1.04418	P35821	Tyrosine-protein phosphatase non-receptor type 1	Ptpn1
1.66526	1.34838	Q9Z1G4	V-type proton ATPase 116 kDa subunit a isoform 1	Atp6v0a1
1.66468	-0.41956	Q811S7	Upstream-binding protein 1	Ubp1
1.66436	-0.683711	P97499	Telomerase protein component 1	Tep1
1.66431	0.522604	P18242	Cathepsin D	Ctsd
1.6641	0.523059	P68040	Guanine nucleotide-binding protein subunit beta-2-like 1;Guanine nucleotide-binding protein subunit beta-2-like 1, N-terminally processed	Gnb2l1
1.66405	0.900273	P16125	L-lactate dehydrogenase B chain	Ldhb
1.66368	-0.41241	Q8CH72	E3 ubiquitin-protein ligase TRIM32	Trim32
1.66337	0.159108	Q99M31	Heat shock 70 kDa protein 14	Hspa14
1.66303	0.526021	Q9D0G0	28S ribosomal protein S30, mitochondrial	Mrps30
1.66109	-0.315771	Q8C163	Nuclease EXOG, mitochondrial	Exog
1.65945	0.298607	P47740	Fatty aldehyde dehydrogenase	Aldh3a2
1.65935	-0.450203	P17182	Alpha-enolase	Eno1
1.65923	0.734558	Q9CZR3	Mitochondrial import receptor subunit TOM40B	Tomm40l
1.65923	-0.303854	Q8R1N4	NudC domain-containing protein 3	Nudcd3
1.65864	-0.379605	Q8R3Y5	Uncharacterized protein C19orf47 homolog
1.65704	-0.165034	Q5SUR0	Phosphoribosylformylglycinamidine synthase	Pfas
1.65692	1.17675	Q9CQ62	2,4-dienoyl-CoA reductase, mitochondrial	Decr1
1.65646	0.502461	Q9CXJ4	ATP-binding cassette sub-family B member 8, mitochondrial	Abcb8
1.65554	0.103398	Q61183	Poly(A) polymerase alpha	Papola
1.65545	1.00916	Q62311	Transcription initiation factor TFIID subunit 6	Taf6
1.65486	0.940362	Q9WTQ8	Mitochondrial import inner membrane translocase subunit Tim23	Timm23
1.65479	1.15701	Q8BK03	Protein FAM73B	Fam73b
1.65454	-0.66774	O08800	Serpin B8	Serpinb8
1.65415	1.01271	Q61425	Hydroxyacyl-coenzyme A dehydrogenase, mitochondrial	Hadh
1.65408	-1.01421	Q61739	Integrin alpha-6;Integrin alpha-6 heavy chain;Integrin alpha-6 light chain	Itga6
1.65295	-0.259287	Q8BI72	CDKN2A-interacting protein	Cdkn2aip
1.65286	-0.772177	P43024	Cytochrome c oxidase subunit 6A1, mitochondrial	Cox6a1
1.65279	-1.22365	Q921I6	SH3 domain-binding protein 4	Sh3bp4
1.6518	-0.216785	P09926	Surfeit locus protein 2	Surf2
1.65176	0.81618	Q8BGH2	Sorting and assembly machinery component 50 homolog	Samm50
1.65168	-0.33604	P26638	Serine--tRNA ligase, cytoplasmic	Sars
1.65121	-0.241895	Q921M3	Splicing factor 3B subunit 3	Sf3b3
1.65109	0.749079	O54734	Dolichyl-diphosphooligosaccharide--protein glycosyltransferase 48 kDa subunit	Ddost
1.64963	-0.266163	Q0VBL3		Rbm15
1.64961	3.2516	Q05A13	Short-chain dehydrogenase/reductase family 16C member 6	Sdr16c6
1.64947	1.37022	P63038	60 kDa heat shock protein, mitochondrial	Hspd1
1.64916	-0.731608	Q9R0U0	Serine/arginine-rich splicing factor 10	Srsf10
1.64888	0.66956	Q9Z1Q4	Lymphocyte antigen 6 complex locus protein G6c	Ly6g6c
1.64884	-0.741843	Q9R069	Basal cell adhesion molecule	Bcam
1.64874	0.744567	Q6ZWV7	60S ribosomal protein L35	Rpl35
1.6485	-1.10142	P97315	Cysteine and glycine-rich protein 1	Csrp1
1.64842	0.236481	Q99LD4	COP9 signalosome complex subunit 1	Gps1
1.64772	1.86776	Q9QYF1	Retinol dehydrogenase 11	Rdh11
1.64714	-1.16667	P97821	Dipeptidyl peptidase 1;Dipeptidyl peptidase 1 exclusion domain chain;Dipeptidyl peptidase 1 heavy chain;Dipeptidyl peptidase 1 light chain	Ctsc
1.64677	-0.78798	Q64008	Ras-related protein Rab-34	Rab34
1.64651	0.763924	P14131	40S ribosomal protein S16	Rps16
1.64636	-0.311474	P17426	AP-2 complex subunit alpha-1	Ap2a1
1.64624	0.643937	P48771	Cytochrome c oxidase subunit 7A2, mitochondrial	Cox7a2
1.64555	0.192147	Q8K4L0	ATP-dependent RNA helicase DDX54	Ddx54
1.6454	1.05958	Q7TPD2	Protein FAM185A	Fam185a
1.64512	-0.819194	Q8K2F8	Protein LSM14 homolog A	Lsm14a
1.64467	1.67817	E9Q876		Abca12
1.64454	0.45396	Q99KI0	Aconitate hydratase, mitochondrial	Aco2
1.6443	3.8833	Q148R4		Spink5
1.64423	0.713019	P42932	T-complex protein 1 subunit theta	Cct8
1.64416	0.307022	Q80WQ6	Inactive rhomboid protein 2	Rhbdf2
1.64324	0.303526	Q64674	Spermidine synthase	Srm
1.64287	-0.498169	Q8BWU5	Probable tRNA N6-adenosine threonylcarbamoyltransferase	Osgep
1.64269	0.587265	O88696	ATP-dependent Clp protease proteolytic subunit, mitochondrial	Clpp
1.64167	-0.449194	Q61792	LIM and SH3 domain protein 1	Lasp1
1.64151	0.614105	P24668	Cation-dependent mannose-6-phosphate receptor	M6pr
1.64084	0.907101	Q78IK2	Up-regulated during skeletal muscle growth protein 5	Usmg5
1.63993	-0.597511	P28271	Cytoplasmic aconitate hydratase	Aco1
1.6398	-0.88496	Q9JIP4	Pannexin-1	Panx1
1.6396	-0.463534	P97454	Mothers against decapentaplegic homolog 5	Smad5
1.63956	-0.69122	Q921Z5	Tumor necrosis factor alpha-induced protein 8	Tnfaip8
1.63918	-0.403799	Q91YI0	Argininosuccinate lyase	Asl
1.63882	0.309662	O08992	Syntenin-1	Sdcbp
1.63795	-0.142222	Q8CDG3	Deubiquitinating protein VCIP135	Vcpip1
1.63752	0.581204	P49025	Citron Rho-interacting kinase	Cit
1.63716	0.313125	Q8K1J6	CCA tRNA nucleotidyltransferase 1, mitochondrial	Trnt1
1.63607	1.27728	P17665	Cytochrome c oxidase subunit 7C, mitochondrial	Cox7c
1.63594	-0.262418	Q9JL60	Glucocorticoid modulatory element-binding protein 1	Gmeb1
1.63593	0.489128	Q99JF5	Diphosphomevalonate decarboxylase	Mvd
1.6353	-3.39638	A0A0J9YV76;Q8VI95;Q924S2		Oas1d;Oas1c
1.63519	0.477317	Q8K0C9	GDP-mannose 4,6 dehydratase	Gmds
1.63509	-1.36	P09470	Angiotensin-converting enzyme;Angiotensin-converting enzyme, soluble form	Ace
1.63466	0.152581	Q8CGC6	RNA-binding protein 28	Rbm28
1.63439	0.492432	Q14C51	Pentatricopeptide repeat domain-containing protein 3, mitochondrial	Ptcd3
1.63393	0.651228	Q8VHZ7	U3 small nucleolar ribonucleoprotein protein IMP4	Imp4
1.63374	1.36051	Q91WK5	Glycine cleavage system H protein, mitochondrial	Gcsh
1.63363	-0.177658	P61965	WD repeat-containing protein 5	Wdr5
1.63333	0.23784	Q91W96	Anaphase-promoting complex subunit 4	Anapc4
1.63324	-0.40576	Q61191	Host cell factor 1;HCF N-terminal chain 1;HCF N-terminal chain 2;HCF N-terminal chain 3;HCF N-terminal chain 4;HCF N-terminal chain 5;HCF N-terminal chain 6;HCF C-terminal chain 1;HCF C-terminal chain 2;HCF C-terminal chain 3;HCF C-terminal chain 4;HCF C-terminal chain 5;HCF C-terminal chain 6	Hcfc1
1.63314	-0.440931	E9Q912		Rap1gds1
1.63257	1.20225	Q9EPQ7	StAR-related lipid transfer protein 5	Stard5
1.63256	0.851896	Q9D7S7	60S ribosomal protein L22-like 1	Rpl22l1
1.63125	-0.354879	Q4KMM3	Oxidation resistance protein 1	Oxr1
1.63109	-1.27498	O35874	Neutral amino acid transporter A	Slc1a4
1.63055	-0.852046	Q3TAP4	AP-5 complex subunit beta-1	Ap5b1
1.63014	0.62523	P56379	6.8 kDa mitochondrial proteolipid	Mp68
1.63012	0.835111	P62331	ADP-ribosylation factor 6	Arf6
1.63006	2.21679	Q02395	Metal-response element-binding transcription factor 2	Mtf2
1.6298	-0.771665	Q9ESM6	Glycerophosphoinositol inositolphosphodiesterase GDPD2	Gdpd2
1.62968	0.408845	A2AQ92		Duox1
1.62966	1.53758	O08663	Methionine aminopeptidase 2	Metap2
1.62852	-0.546022	Q640Q5	PAB-dependent poly(A)-specific ribonuclease subunit PAN3	Pan3
1.62824	-0.389385	Q64727	Vinculin	Vcl
1.62813	-0.330509	Q3UPF5	Zinc finger CCCH-type antiviral protein 1	Zc3hav1
1.62742	0.430922	O08912	Polypeptide N-acetylgalactosaminyltransferase 1;Polypeptide N-acetylgalactosaminyltransferase 1 soluble form	Galnt1
1.62739	-0.3275	P70302	Stromal interaction molecule 1	Stim1
1.6273	-0.449775	Q9D0B0	Serine/arginine-rich splicing factor 9	Srsf9
1.62718	-1.12403	Q99MU3	Double-stranded RNA-specific adenosine deaminase	Adar
1.62702	-0.339995	P54823	Probable ATP-dependent RNA helicase DDX6	Ddx6
1.62694	-0.298499	P97813	Phospholipase D2	Pld2
1.62652	0.596476	Q3TUU5	Testis-expressed sequence 30 protein	Tex30
1.62643	0.378135	Q8BRN9	Coiled-coil and C2 domain-containing protein 1B	Cc2d1b
1.62612	0.763323	Q9CQE3	28S ribosomal protein S17, mitochondrial	Mrps17
1.62608	0.74627	P03958	Adenosine deaminase	Ada
1.62599	-1.01707	Q8CHD8	Rab11 family-interacting protein 3	Rab11fip3
1.62599	0.711819	Q8BHC4	Dephospho-CoA kinase domain-containing protein	Dcakd
1.62552	-0.328196	Q8BZR9	Uncharacterized protein C17orf85 homolog
1.62548	-0.332258	Q60770	Syntaxin-binding protein 3	Stxbp3
1.62461	-0.978957	Q8BQS5	Adiponectin receptor protein 2	Adipor2
1.62442	-0.531027	Q9CQF3	Cleavage and polyadenylation specificity factor subunit 5	Nudt21
1.62381	-0.450378	Q9DBG5	Perilipin-3	Plin3
1.62325	-0.543201	Q8C0C7	Phenylalanine--tRNA ligase alpha subunit	Farsa
1.62284	-0.182341	A2AIV2	Protein virilizer homolog	Kiaa1429
1.62245	1.216	Q8K209	G-protein coupled receptor 56;GPR56 N-terminal fragment;GPR56 C-terminal fragment	Gpr56
1.62231	-0.271824	Q9JHW2	Omega-amidase NIT2	Nit2
1.62155	-0.272939	Q8VDG5	Phosphopantothenate--cysteine ligase	Ppcs
1.62141	-0.346021	Q8BP40	Lysophosphatidic acid phosphatase type 6	Acp6
1.62128	-0.459397	O35914	Zinc finger protein basonuclin-1	Bnc1
1.62114	0.78112	Q91YL7	PGAP2-interacting protein	Cwh43
1.62087	0.687263	Q9JK92	Heat shock protein beta-8	Hspb8
1.62055	-1.08862	Q61205	Platelet-activating factor acetylhydrolase IB subunit gamma	Pafah1b3
1.61997	-0.470301	S4R1W5		Rbm6
1.61941	2.13388	A1IGU4	Rho guanine nucleotide exchange factor 37	Arhgef37
1.61893	0.728916	Q62095	ATP-dependent RNA helicase DDX3Y	Ddx3y
1.61875	0.582531	Q9ER60	Sodium channel protein type 4 subunit alpha	Scn4a
1.61821	1.20483	Q07113	Cation-independent mannose-6-phosphate receptor	Igf2r
1.61776	0.857403	P09803	Cadherin-1;E-Cad/CTF1;E-Cad/CTF2;E-Cad/CTF3	Cdh1
1.61703	0.445463	P28656	Nucleosome assembly protein 1-like 1	Nap1l1
1.61685	-0.482564	Q9JLQ0	CD2-associated protein	Cd2ap
1.61622	-1.51782	Q91WA6	Sharpin	Sharpin
1.6159	0.570362	Q9CZ13	Cytochrome b-c1 complex subunit 1, mitochondrial	Uqcrc1
1.61486	-0.423442	O35343	Importin subunit alpha-3	Kpna4
1.6145	0.517587	Q6NV99		Haus6
1.61362	-0.72861	Q8VDQ1	Prostaglandin reductase 2	Ptgr2
1.61351	0.285054	Q9WU56	tRNA pseudouridine synthase A, mitochondrial	Pus1
1.61258	0.712156	Q9EPL9	Peroxisomal acyl-coenzyme A oxidase 3	Acox3
1.61251	-0.502131	A3KMP2	Tetratricopeptide repeat protein 38	Ttc38
1.61245	-0.482583	Q8R081	Heterogeneous nuclear ribonucleoprotein L	Hnrnpl
1.61202	-0.425846	E9Q6R7		Utrn
1.61186	-0.339361	Q8JZU6	PX domain-containing protein 1	Pxdc1
1.61178	0.557467	Q80XL6	Acyl-CoA dehydrogenase family member 11	Acad11
1.61147	-1.27919	Q9R1X5	Multidrug resistance-associated protein 5	Abcc5
1.61147	-0.511077	Q9JM14	5(3)-deoxyribonucleotidase, cytosolic type	Nt5c
1.61093	0.278502	Q9Z2B9	Ribosomal protein S6 kinase alpha-4	Rps6ka4
1.6108	0.318759	P62830	60S ribosomal protein L23	Rpl23
1.61078	0.520914	Q6PAQ4	RNA exonuclease 4	Rexo4
1.61032	0.73961	Q80W54	CAAX prenyl protease 1 homolog	Zmpste24
1.61024	-0.412986	Q6ZWQ0	Nesprin-2	Syne2
1.61006	-0.238147	Q7TQI3	Ubiquitin thioesterase OTUB1	Otub1
1.61001	-0.343078	Q61464	Zinc finger protein 638	Znf638
1.60995	0.516284	P80314	T-complex protein 1 subunit beta	Cct2
1.60987	0.424453	Q9EQI8	39S ribosomal protein L46, mitochondrial	Mrpl46
1.60949	0.533451	P62889	60S ribosomal protein L30	Rpl30
1.60943	-0.401359	Q9QXP6	E3 ubiquitin-protein ligase makorin-1	Mkrn1
1.60929	0.537799	Q91VJ1	Interferon-inducible protein AIM2	Aim2
1.6088	-0.35908	Q9R1C7	Pre-mRNA-processing factor 40 homolog A	Prpf40a
1.60876	0.88541	P19783	Cytochrome c oxidase subunit 4 isoform 1, mitochondrial	Cox4i1
1.60811	-0.339397	E9Q7G0		Numa1
1.60803	0.537979	Q8VDC0	Probable leucine--tRNA ligase, mitochondrial	Lars2
1.60802	0.656829	Q9D1N9	39S ribosomal protein L21, mitochondrial	Mrpl21
1.60749	0.380269	Q3TX08	tRNA (guanine(26)-N(2))-dimethyltransferase	Trmt1
1.6069	-0.809155	Q8CI59	Metalloreductase STEAP3	Steap3
1.60677	-0.225739	Q91Z46	Dual specificity protein phosphatase 7	Dusp7
1.60625	2.91484	Q9D1B1		Cst6
1.60617	0.498215	Q3U6U5	Putative GTP-binding protein 6	Gtpbp6
1.60617	0.511126	Q8BGS1	Band 4.1-like protein 5	Epb41l5
1.606	0.525198	P62320	Small nuclear ribonucleoprotein Sm D3	Snrpd3
1.60562	-0.706988	B1AR13	CDGSH iron-sulfur domain-containing protein 3, mitochondrial	Cisd3
1.60527	-0.944633	Q61337	Bcl2-associated agonist of cell death	Bad
1.60516	0.664861	Q8BRH0	Transmembrane and TPR repeat-containing protein 3	Tmtc3
1.60485	0.363937	P70245	3-beta-hydroxysteroid-Delta(8),Delta(7)-isomerase	Ebp
1.60446	-0.39251	O08579	Emerin	Emd
1.60411	0.585898	Q99N85	28S ribosomal protein S18a, mitochondrial	Mrps18a
1.60375	0.919188	Q99JB2	Stomatin-like protein 2, mitochondrial	Stoml2
1.6035	0.532136	Q9D711	Pirin	Pir
1.60272	-0.784097	P97346	Nucleoredoxin	Nxn
1.60235	-0.317958	Q60596	DNA repair protein XRCC1	Xrcc1
1.60156	0.80204	Q9CZU6	Citrate synthase, mitochondrial	Cs
1.60142	0.467355	Q9WUR2	Enoyl-CoA delta isomerase 2, mitochondrial	Eci2
1.60103	0.410167	P46638;P62492	Ras-related protein Rab-11B;Ras-related protein Rab-11A	Rab11b;Rab11a
1.60087	-0.545147	Q8BR90	UPF0600 protein C5orf51 homolog
1.60061	-0.142536	Q9CQJ6	Density-regulated protein	Denr
1.60019	0.794786	P00405	Cytochrome c oxidase subunit 2	Mtco2
1.60013	0.213567	Q8C7D2	Protein cereblon	Crbn
1.59963	0.482272	Q8BGX2	Uncharacterized protein C19orf52 homolog
1.5995	-0.862996	Q9JMG7	Hepatoma-derived growth factor-related protein 3	Hdgfrp3
1.59918	0.23234	Q9WV03	Protein FAM50A	Fam50a
1.59903	2.42795	Q01237	3-hydroxy-3-methylglutaryl-coenzyme A reductase	Hmgcr
1.59799	-0.570377	Q8CH77	Neuron navigator 1	Nav1
1.59775	0.700135	O88986	2-amino-3-ketobutyrate coenzyme A ligase, mitochondrial	Gcat
1.59762	0.42295	Q9D172	ES1 protein homolog, mitochondrial	D10Jhu81e
1.59743	3.54188	Q99PG0	Arylacetamide deacetylase	Aadac
1.59685	0.629273	Q9JIK5	Nucleolar RNA helicase 2	Ddx21
1.59658	-0.495943	O70566	Protein diaphanous homolog 2	Diaph2
1.59614	0.699766	Q91VM9	Inorganic pyrophosphatase 2, mitochondrial	Ppa2
1.59612	0.253906	Q80YD1	ATP-dependent RNA helicase SUPV3L1, mitochondrial	Supv3l1
1.59575	0.746444	Q8BKZ9	Pyruvate dehydrogenase protein X component, mitochondrial	Pdhx
1.59531	0.425371	Q9D6S7	Ribosome-recycling factor, mitochondrial	Mrrf
1.5952	0.89174	Q924L1	LETM1 domain-containing protein 1	Letmd1
1.59516	0.683093	Q8BSF4	Phosphatidylserine decarboxylase proenzyme;Phosphatidylserine decarboxylase alpha chain;Phosphatidylserine decarboxylase beta chain	Pisd
1.59494	0.556715	Q9CXW2	28S ribosomal protein S22, mitochondrial	Mrps22
1.59491	0.389618	P14115	60S ribosomal protein L27a	Rpl27a
1.59421	-0.29405	Q9D8U8	Sorting nexin-5	Snx5
1.59351	-0.536474	Q8VDP4	Cell cycle and apoptosis regulator protein 2	Ccar2
1.59261	-0.418692	Q91V61	Sideroflexin-3	Sfxn3
1.59249	1.18855	Q6VGS5	Protein Daple	Ccdc88c
1.59232	0.751354	Q9JKL4	NADH dehydrogenase [ubiquinone] 1 alpha subcomplex assembly factor 3	Ndufaf3
1.59207	-0.343614	Q9CQ69	Cytochrome b-c1 complex subunit 8	Uqcrq
1.59195	-0.339639	Q99J77		Nans
1.59184	-0.312249	Q80VQ1	Leucine-rich repeat-containing protein 1	Lrrc1
1.59101	0.351275	Q8R323	Replication factor C subunit 3	Rfc3
1.59097	0.828715	Q9R1A9	Three prime repair exonuclease 2	Trex2
1.58881	-0.320074	E9Q444		Zbtb21
1.58876	1.09893	Q9CQV7	Mitochondrial import inner membrane translocase subunit TIM14	Dnajc19
1.5887	-0.209545	Q8BL48	RING finger protein unkempt homolog	Unk
1.58868	-0.253328	Q569Z5	Probable ATP-dependent RNA helicase DDX46	Ddx46
1.58851	-0.686809	Q9CPW4	Actin-related protein 2/3 complex subunit 5	Arpc5
1.58815	0.622988	Q64521	Glycerol-3-phosphate dehydrogenase, mitochondrial	Gpd2
1.58785	0.587038	Q6P5D4	Centrosomal protein of 135 kDa	Cep135
1.58648	0.343007	P52019	Squalene monooxygenase	Sqle
1.5864	-0.380195	Q501J7	Phosphatase and actin regulator 4	Phactr4
1.5862	0.984657	Q05117	Tartrate-resistant acid phosphatase type 5	Acp5
1.58523	0.438735	Q9CPV3	39S ribosomal protein L42, mitochondrial	Mrpl42
1.58449	0.453523	P33610	DNA primase large subunit	Prim2
1.58396	-0.283914	Q7TMW6	Cytosolic Fe-S cluster assembly factor NARFL	Narfl
1.58306	0.925826	O08967	Cytohesin-3	Cyth3
1.58261	-1.3936	Q6PFR5	Transformer-2 protein homolog alpha	Tra2a
1.5826	0.190415	Q64430	Copper-transporting ATPase 1	Atp7a
1.58243	1.16394	P56390	Cyclin-dependent kinases regulatory subunit 2	Cks2
1.58208	0.938669	O88425	Nucleoside diphosphate kinase 6	Nme6
1.5816	0.679415	Q9EPK5	WW domain-containing transcription regulator protein 1	Wwtr1
1.58117	-0.415437	Q8C525	Protein MB21D2	Mb21d2
1.58067	-3.87725	Q8K469;P11928	2-5-oligoadenylate synthase 1A	Oas1g;Oas1a
1.58067	2.88043	Q8K3P0	Short-chain dehydrogenase/reductase family 9C member 7	Sdr9c7
1.58025	0.318956	Q9QZH6	Evolutionarily conserved signaling intermediate in Toll pathway, mitochondrial	Ecsit
1.58019	-0.285557	Q80WJ7	Protein LYRIC	Mtdh
1.57979	-0.283195	Q8R5A0	N-lysine methyltransferase SMYD2	Smyd2
1.57957	0.186383	Q8CFE2	UPF0609 protein C4orf27 homolog
1.57947	-0.528005	Q3TLI0	Trafficking protein particle complex subunit 10	Trappc10
1.57939	1.24141	Q8BX05	Putative glycerol kinase 5	Gk5
1.57929	0.301102	C0HKG6;C0HKG5
1.57926	3.45412	Q8C1C1	Proactivator polypeptide-like 1;Saposin A-like;Saposin B-Val-like;Saposin B-like;Saposin C-like;Saposin D-like	Psapl1
1.57906	0.563686	Q9DCW4	Electron transfer flavoprotein subunit beta	Etfb
1.57781	-0.240888	Q8BH69	Selenide, water dikinase 1	Sephs1
1.57765	0.409108	Q8BL99	Protein dopey-1	Dopey1
1.57739	-0.277111	O35609	Secretory carrier-associated membrane protein 3	Scamp3
1.57738	-0.266518	Q9Z1X4	Interleukin enhancer-binding factor 3	Ilf3
1.57737	-1.03902	P10922	Histone H1.0;Histone H1.0, N-terminally processed	H1f0
1.57713	-0.806554	B1AVZ0	Uracil phosphoribosyltransferase homolog	Uprt
1.57695	0.791945	Q8CBQ5	Phosphatidylinositol 4-kinase type 2-beta	Pi4k2b
1.5769	0.297544	Q61187	Tumor susceptibility gene 101 protein	Tsg101
1.57599	-0.145847	Q62383	Transcription elongation factor SPT6	Supt6h
1.57471	0.38343	Q9CUX1	52 kDa repressor of the inhibitor of the protein kinase	Prkrir
1.57435	0.326049	Q9D1P4	Cysteine and histidine-rich domain-containing protein 1	Chordc1
1.57427	0.821769	Q99J47	Dehydrogenase/reductase SDR family member 7B	Dhrs7b
1.57307	-0.26357	Q9JI11	Serine/threonine-protein kinase 4;Serine/threonine-protein kinase 4 37kDa subunit;Serine/threonine-protein kinase 4 18kDa subunit	Stk4
1.57227	-0.376182	Q3ULL6		Upf3b
1.5721	0.395327	Q8VCB1	Nucleoporin NDC1	Ndc1
1.57205	-0.419654	Q91YJ2	Sorting nexin-4	Snx4
1.57101	-0.211187	Q56A08	G patch domain and KOW motifs-containing protein	Gpkow
1.57082	-0.571354	Q80Y86	Mitogen-activated protein kinase 15	Mapk15
1.57047	0.206461	Q6P6L0	Filamin A-interacting protein 1-like	Filip1l
1.57028	0.650368	O35902	Desmoglein-3	Dsg3
1.56999	-0.430947	O88888	Amyloid beta A4 precursor protein-binding family A member 3	Apba3
1.5692	-0.801119	P39689	Cyclin-dependent kinase inhibitor 1	Cdkn1a
1.56905	1.3005	Q9D1E4	Cysteine-rich tail protein 1	Cysrt1
1.56904	-0.572695	Q9D281	Protein Noxp20	Fam114a1
1.56889	-0.57759	Q91YE3	Egl nine homolog 1	Egln1
1.56859	-0.817059	Q00262	Syntaxin-2	Stx2
1.56763	-0.369179	Q99JY9	Actin-related protein 3	Actr3
1.56735	2.6761	Q91V12	Cytosolic acyl coenzyme A thioester hydrolase	Acot7
1.56718	0.627928	Q3UVK0	Endoplasmic reticulum metallopeptidase 1	Ermp1
1.56689	0.298206	Q7TSG2	RNA polymerase II subunit A C-terminal domain phosphatase	Ctdp1
1.56659	0.689747	Q9JI39	ATP-binding cassette sub-family B member 10, mitochondrial	Abcb10
1.56639	-0.300713	Q9CZ44	NSFL1 cofactor p47	Nsfl1c
1.5662	1.14376	Q64433;Q9JI95	10 kDa heat shock protein, mitochondrial	Hspe1;Cpn10-rs1
1.56528	-0.246241	Q8BMI0	F-box only protein 38	Fbxo38
1.56512	-0.458358	Q8BHN5	RNA-binding protein 45	Rbm45
1.56511	0.642392	Q6P6M7	O-phosphoseryl-tRNA(Sec) selenium transferase	Sepsecs
1.56489	-0.225973	Q63ZW7	InaD-like protein	Inadl
1.563	1.49467	Q8CF02	Protein FAM25C	Fam25c
1.5629	-0.620039	Q8CDJ8	Stonin-1	Ston1
1.56233	-1.0459	P11352	Glutathione peroxidase 1	Gpx1
1.56174	0.589704	Q8VCY6	U3 small nucleolar RNA-associated protein 6 homolog	Utp6
1.56107	0.708982	P27659	60S ribosomal protein L3	Rpl3
1.56091	0.579834	P03930	ATP synthase protein 8	Mtatp8
1.56086	-0.159767	Q9Z0S1	3(2),5-bisphosphate nucleotidase 1	Bpnt1
1.56035	-0.619335	Q99LB6	Methionine adenosyltransferase 2 subunit beta	Mat2b
1.55924	0.405579	P62827;Q14AA6;Q61820	GTP-binding nuclear protein Ran;GTP-binding nuclear protein Ran, testis-specific isoform	Ran;1700009N14Rik;Rasl2-9
1.55911	-0.363437	Q9JL15	Galectin-8	Lgals8
1.55847	0.564979	Q149F1	RNA pseudouridylate synthase domain-containing protein 2	Rpusd2
1.55718	0.472757	E9Q9R9		Dlg5
1.55689	0.434368	Q9CPW2	Adrenodoxin-like protein, mitochondrial	Fdx1l
1.55649	0.254617	P42669	Transcriptional activator protein Pur-alpha	Pura
1.55629	0.383226	Q9JK91	DNA mismatch repair protein Mlh1	Mlh1
1.55624	-0.54282	Q8CIG9	F-box/LRR-repeat protein 8	Fbxl8
1.55612	-0.655998	Q8BSK8	Ribosomal protein S6 kinase beta-1	Rps6kb1
1.55611	-0.642575	O35613	Death domain-associated protein 6	Daxx
1.55548	-0.488147	Q9JIH2	Nuclear pore complex protein Nup50	Nup50
1.55489	0.538033	Q80XN0	D-beta-hydroxybutyrate dehydrogenase, mitochondrial	Bdh1
1.5547	0.883689	Q9CQV6	Microtubule-associated proteins 1A/1B light chain 3B	Map1lc3b
1.55431	-0.377715	Q501J6	Probable ATP-dependent RNA helicase DDX17	Ddx17
1.55411	-0.490773	Q8VCA8	Secernin-2	Scrn2
1.55248	-0.313901	Q9D4H4	Angiomotin-like protein 1	Amotl1
1.55158	0.155007	O35130	Ribosomal RNA small subunit methyltransferase NEP1	Emg1
1.55157	-0.218942	P46935	E3 ubiquitin-protein ligase NEDD4	Nedd4
1.5515	-0.275026	Q61624	Zinc finger protein 148	Znf148
1.55132	0.588597	P61211	ADP-ribosylation factor-like protein 1	Arl1
1.55083	-0.234452	Q9D6T0	Nitric oxide synthase-interacting protein	Nosip
1.55061	-0.354266	Q80TR8	Protein VPRBP	Vprbp
1.55024	0.353891	Q5U458	DnaJ homolog subfamily C member 11	Dnajc11
1.54956	0.604064	P42337	Phosphatidylinositol 4,5-bisphosphate 3-kinase catalytic subunit alpha isoform	Pik3ca
1.5494	1.36177	Q9WV07	Hydroperoxide isomerase ALOXE3	Aloxe3
1.54837	0.569157	Q9DB34	Charged multivesicular body protein 2a	Chmp2a
1.54698	0.78759	Q8BGQ6	EF-hand calcium-binding domain-containing protein 14	Efcab14
1.54687	0.546291	Q9CQF8	Ribosomal protein 63, mitochondrial	Mrpl57
1.54652	-0.682278	P61080	Ubiquitin-conjugating enzyme E2 D1	Ube2d1
1.54616	-0.376547	Q8BPZ8	BRCA1-A complex subunit Abraxas	Fam175a
1.54599	-0.772128	E9Q7F2	E3 ubiquitin-protein ligase RNF169	Rnf169
1.54522	-0.191257	P97390	Vacuolar protein sorting-associated protein 45	Vps45
1.5452	-0.909507	Q9CQA9	Cancer-related nucleoside-triphosphatase homolog	Ntpcr
1.54497	-0.212683	Q91YE7	RNA-binding protein 5	Rbm5
1.54496	-0.366294	Q9D8L5	Coiled-coil domain-containing protein 91	Ccdc91
1.54484	-0.836302	Q9WVQ5	Methylthioribulose-1-phosphate dehydratase	Apip
1.54461	0.547834	Q99J10	Cytoplasmic tRNA 2-thiolation protein 1	Ctu1
1.54399	-0.841307	Q03137;Q60629;P29319	Ephrin type-A receptor 4;Ephrin type-A receptor 5;Ephrin type-A receptor 3	Epha4;Epha5;Epha3
1.54392	0.195225	A2AUY4		Baz2b
1.54371	-0.428689	Q62446	Peptidyl-prolyl cis-trans isomerase FKBP3	Fkbp3
1.54371	0.548843	Q8QZT1	Acetyl-CoA acetyltransferase, mitochondrial	Acat1
1.54339	0.439171	E9PWI3		Mcc
1.54313	1.26255	Q03146	Epithelial discoidin domain-containing receptor 1	Ddr1
1.54292	-0.301904	Q8R1F1	Niban-like protein 1	Fam129b
1.54288	0.621272	Q3UQ84	Threonine--tRNA ligase, mitochondrial	Tars2
1.54269	0.552337	O55234	Proteasome subunit beta type-5	Psmb5
1.54261	0.370755	Q8QZS1	3-hydroxyisobutyryl-CoA hydrolase, mitochondrial	Hibch
1.54219	0.691131	Q9D7N9	Adipocyte plasma membrane-associated protein	Apmap
1.54156	0.67338	Q9DCM0	Persulfide dioxygenase ETHE1, mitochondrial	Ethe1
1.54115	-0.367517	Q922B1	O-acetyl-ADP-ribose deacetylase MACROD1	Macrod1
1.53969	-1.25158	P21952	POU domain, class 3, transcription factor 1	Pou3f1
1.53867	-0.239248	Q9Z2X1	Heterogeneous nuclear ribonucleoprotein F;Heterogeneous nuclear ribonucleoprotein F, N-terminally processed	Hnrnpf
1.53846	0.309445	P33611	DNA polymerase alpha subunit B	Pola2
1.53768	-0.432723	Q9CSN1	SNW domain-containing protein 1	Snw1
1.53704	-0.764272	Q920A5	Retinoid-inducible serine carboxypeptidase	Scpep1
1.53697	-0.476281	Q9Z2E1	Methyl-CpG-binding domain protein 2	Mbd2
1.53651	0.330165	P63028	Translationally-controlled tumor protein	Tpt1
1.53638	1.30689	Q9D3J5	Ankyrin repeat domain-containing protein 22	Ankrd22
1.53588	0.250204	Q2TBE6	Phosphatidylinositol 4-kinase type 2-alpha	Pi4k2a
1.53489	-0.36967	Q8R3N6	THO complex subunit 1	Thoc1
1.53442	0.600897	P61967	AP-1 complex subunit sigma-1A	Ap1s1
1.5339	0.213337	Q8CC86	Nicotinate phosphoribosyltransferase	Naprt
1.53295	0.328382	Q9WV98	Mitochondrial import inner membrane translocase subunit Tim9	Timm9
1.53242	0.671173	Q3UY23	Ferredoxin-fold anticodon-binding domain-containing protein 1 homolog	Fdxacb1
1.53158	0.806242	Q9D6Y7	Mitochondrial peptide methionine sulfoxide reductase	Msra
1.53144	-0.765254	P51859	Hepatoma-derived growth factor	Hdgf
1.53092	1.54501	Q8BP86	snRNA-activating protein complex subunit 4	Snapc4
1.53083	-0.295613	Q9Z0V7	Mitochondrial import inner membrane translocase subunit Tim17-B	Timm17b
1.5307	-0.244121	Q3ULJ0	Glycerol-3-phosphate dehydrogenase 1-like protein	Gpd1l
1.53067	1.19435	Q9D361	U11/U12 small nuclear ribonucleoprotein 48 kDa protein	Snrnp48
1.52941	-0.230051	P28741	Kinesin-like protein KIF3A	Kif3a
1.52882	0.633814	Q8K0C4	Lanosterol 14-alpha demethylase	Cyp51a1
1.52793	1.72282	P48997	Involucrin	Ivl
1.52789	0.0793672	A2ANY6		Mdn1
1.5266	-0.607755	O70433	Four and a half LIM domains protein 2	Fhl2
1.5265	-1.48758	G3X9V8		Serpinb3a
1.52646	0.234689	Q7TMY7	Importin-8	Ipo8
1.52632	-0.954712	Q91V08	C-type lectin domain family 2 member D	Clec2d
1.52594	-0.495501	P62317	Small nuclear ribonucleoprotein Sm D2	Snrpd2
1.52542	-0.343287	Q80YV2	Nuclear-interacting partner of ALK	Zc3hc1
1.52513	0.513841	Q06185	ATP synthase subunit e, mitochondrial	Atp5i
1.52493	0.466918	P45952	Medium-chain specific acyl-CoA dehydrogenase, mitochondrial	Acadm
1.52485	0.352785	P62702	40S ribosomal protein S4, X isoform	Rps4x
1.5233	-0.562014	Q80Y84	Lysine-specific demethylase 5B	Kdm5b
1.52321	0.548247	Q9DCT2	NADH dehydrogenase [ubiquinone] iron-sulfur protein 3, mitochondrial	Ndufs3
1.52306	-0.831849	Q8R326	Paraspeckle component 1	Pspc1
1.52277	0.662332	Q3UFY8	Mitochondrial ribonuclease P protein 1	Trmt10c
1.52199	0.723809	Q3U3T8	WD repeat-containing protein 62	Wdr62
1.52125	-0.237469	Q02248	Catenin beta-1	Ctnnb1
1.52122	-0.89529	Q8K201	Keratinocyte-associated transmembrane protein 2	Kct2
1.52106	0.730566	O35621	Phosphomannomutase 1	Pmm1
1.51982	-0.362072	Q3UHQ6	Protein dopey-2	Dopey2
1.51978	-0.731846	O88531	Palmitoyl-protein thioesterase 1	Ppt1
1.51958	1.49017	O35054	Claudin-4	Cldn4
1.51921	1.0657	Q9R0H0	Peroxisomal acyl-coenzyme A oxidase 1	Acox1
1.51894	0.474589	Q99JX4	Eukaryotic translation initiation factor 3 subunit M	Eif3m
1.51875	-0.434122	Q06649	SH3 domain-binding protein 2	Sh3bp2
1.51829	0.800841	Q811I0	ATP synthase mitochondrial F1 complex assembly factor 1	Atpaf1
1.51825	0.225884	P62814	V-type proton ATPase subunit B, brain isoform	Atp6v1b2
1.51825	-0.300313	P50396	Rab GDP dissociation inhibitor alpha	Gdi1
1.51821	0.407863	A2APY7	NADH dehydrogenase [ubiquinone] 1 alpha subcomplex assembly factor 5	Ndufaf5
1.51792	-0.708419	Q9D8T2	Gasdermin-D	Gsdmdc1
1.51767	-0.261707	Q9Z1Q9	Valine--tRNA ligase	Vars
1.51676	-0.554483	O88561	Long-chain fatty acid transport protein 3	Slc27a3
1.51645	-0.363166	Q9Z1M8	Protein Red	Ik
1.5163	0.51826	Q60610	T-lymphoma invasion and metastasis-inducing protein 1	Tiam1
1.51584	0.78466	Q99LI7	Cleavage stimulation factor subunit 3	Cstf3
1.51564	0.258604	Q9R269	Periplakin	Ppl
1.51556	0.675091	Q8CFE6	Sodium-coupled neutral amino acid transporter 2	Slc38a2
1.51538	0.771334	Q8CBH5	Major facilitator superfamily domain-containing protein 6	Mfsd6
1.51527	0.478498	Q9CYH2	Redox-regulatory protein FAM213A	Fam213a
1.51467	0.828381	Q6P3Y5	Zinc finger protein 280C	Znf280c
1.51443	1.28883	P47739	Aldehyde dehydrogenase, dimeric NADP-preferring	Aldh3a1
1.51358	0.391337	Q9D338	39S ribosomal protein L19, mitochondrial	Mrpl19
1.51351	-0.373046	A2ALW5	DnaJ homolog subfamily C member 25	Dnajc25
1.51324	0.66391	Q8R2N1	Aquaporin-3	Aqp3
1.51177	0.257619	P13439	Uridine 5-monophosphate synthase;Orotate phosphoribosyltransferase;Orotidine 5-phosphate decarboxylase	Umps
1.51141	-0.357757	Q6NS82	Protein FAM134A	Fam134a
1.51115	-0.777495	Q99JT9	1,2-dihydroxy-3-keto-5-methylthiopentene dioxygenase	Adi1
1.51113	0.597864	A8C756	Thyroid adenoma-associated protein homolog	Thada
1.51098	-0.671485	Q04690	Neurofibromin	Nf1
1.50991	1.05138	P51863	V-type proton ATPase subunit d 1	Atp6v0d1
1.50958	-0.0894313	Q6ZQ08	CCR4-NOT transcription complex subunit 1	Cnot1
1.50901	0.539615	Q9CWW7	CXXC-type zinc finger protein 1	Cxxc1
1.50865	-0.342185	G3X972		Sec24c
1.50857	1.73726	Q04447	Creatine kinase B-type	Ckb
1.50857	-0.291342	Q8BG81	Polymerase delta-interacting protein 3	Poldip3
1.5084	-0.317914	Q9R099	Transducin beta-like protein 2	Tbl2
1.50774	-0.41284	P52795	Ephrin-B1	Efnb1
1.50771	2.68031	G5E8Z3		2310050C09Rik
1.50726	1.7446	Q3V3F6	Myelin protein zero-like protein 3	Mpzl3
1.50712	-1.17312	P30658	Chromobox protein homolog 2	Cbx2
1.5068	0.423854	Q8QZY1	Eukaryotic translation initiation factor 3 subunit L	Eif3l
1.50668	-0.389641	O88532	Zinc finger RNA-binding protein	Zfr
1.50586	0.745555	Q8VCW8	Acyl-CoA synthetase family member 2, mitochondrial	Acsf2
1.50568	-0.295504	Q8BJU2	Tetraspanin-9	Tspan9
1.50558	-0.417805	P43275	Histone H1.1	Hist1h1a
1.50533	-0.391338	Q9DBE8	Alpha-1,3/1,6-mannosyltransferase ALG2	Alg2
1.50521	-1.42307	P06339	H-2 class I histocompatibility antigen, D-37 alpha chain	H2-T23
1.50488	-0.238999	Q8K4P0	pre-mRNA 3 end processing protein WDR33	Wdr33
1.50433	0.380964	Q8BU31	Ras-related protein Rap-2c	Rap2c
1.504	0.342906	O55143	Sarcoplasmic/endoplasmic reticulum calcium ATPase 2	Atp2a2
1.50399	1.67733	Q99KR7	Peptidyl-prolyl cis-trans isomerase F, mitochondrial	Ppif
1.50393	0.216045	Q9Z0X1	Apoptosis-inducing factor 1, mitochondrial	Aifm1
1.50344	0.589369	P97450	ATP synthase-coupling factor 6, mitochondrial	Atp5j
1.50339	-0.489434	P28658	Ataxin-10	Atxn10
1.50304	0.27254	P97311	DNA replication licensing factor MCM6	Mcm6
1.50269	1.10546	Q3UMR5	Calcium uniporter protein, mitochondrial	Mcu
1.50268	-0.733158	O54818	Tumor protein D53	Tpd52l1
1.50185	0.345002	Q99N84	28S ribosomal protein S18b, mitochondrial	Mrps18b
1.50168	-0.421849	Q9D0T1	NHP2-like protein 1;NHP2-like protein 1, N-terminally processed	Nhp2l1
1.50118	-0.623259	P50543	Protein S100-A11	S100a11
1.50068	0.598508	Q921I2	Kelch domain-containing protein 4	Klhdc4
1.50017	-0.666245	Q8BZ20	Poly [ADP-ribose] polymerase 12	Parp12
1.49951	0.546237	Q8BK72	28S ribosomal protein S27, mitochondrial	Mrps27
1.49869	0.434135	Q8BJZ4	28S ribosomal protein S35, mitochondrial	Mrps35
1.49831	-0.439696	Q9QUR7	Peptidyl-prolyl cis-trans isomerase NIMA-interacting 1	Pin1
1.49797	0.199656	Q6P2L6	Histone-lysine N-methyltransferase NSD3	Whsc1l1
1.49796	1.14081	P47877	Insulin-like growth factor-binding protein 2	Igfbp2
1.49687	2.97031	Q99M20		Klk10
1.49668	0.496416	Q78WZ7	DNA-directed RNA polymerase I subunit RPA43	Twistnb
1.49643	-0.314596	Q99NB9	Splicing factor 3B subunit 1	Sf3b1
1.4964	0.538122	E9Q3C1		C2cd2
1.49621	-3.16157	Q9JLB4	Cubilin	Cubn
1.49598	1.00017	O09111	NADH dehydrogenase [ubiquinone] 1 beta subcomplex subunit 11, mitochondrial	Ndufb11
1.49594	0.792539	Q60930	Voltage-dependent anion-selective channel protein 2	Vdac2
1.4957	-1.29363	Q9DBB5	Eukaryotic translation initiation factor 4E type 3	Eif4e3
1.49518	0.460308	Q9QZ06	Toll-interacting protein	Tollip
1.49511	0.431679	E9Q368		Gm17296
1.49472	-0.414159	Q3UHK8	Trinucleotide repeat-containing gene 6A protein	Tnrc6a
1.49398	0.456192	P33174	Chromosome-associated kinesin KIF4	Kif4
1.49376	0.601779	Q9D8N0	Elongation factor 1-gamma	Eef1g
1.49355	0.151641	Q9CPQ8;J3QNM7	ATP synthase subunit g, mitochondrial	Atp5l;Gm5426
1.49344	-0.345528	P99029	Peroxiredoxin-5, mitochondrial	Prdx5
1.49321	-1.19148	Q8VDI7	Ubiquitin-associated domain-containing protein 1	Ubac1
1.493	0.261324	P97494	Glutamate--cysteine ligase catalytic subunit	Gclc
1.49267	-0.555941	O55047;Q8C0V0	Serine/threonine-protein kinase tousled-like 2;Serine/threonine-protein kinase tousled-like 1	Tlk2;Tlk1
1.49213	-0.888781	Q61781	Keratin, type I cytoskeletal 14	Krt14
1.49132	0.388782	Q9DB05	Alpha-soluble NSF attachment protein	Napa
1.49099	-0.224923	Q9QZ88	Vacuolar protein sorting-associated protein 29	Vps29
1.49052	-0.276459	Q9D8N2	Protein FAM45A	Fam45a
1.49034	0.920361	Q8BJ48	N-acetylglucosamine-1-phosphodiester alpha-N-acetylglucosaminidase	Nagpa
1.49015	0.815793	Q60931	Voltage-dependent anion-selective channel protein 3	Vdac3
1.48958	-0.711468	Q8BY89	Choline transporter-like protein 2	Slc44a2
1.48957	-0.327845	P84104	Serine/arginine-rich splicing factor 3	Srsf3
1.48947	-0.839578	Q9EPT5	Solute carrier organic anion transporter family member 2A1	Slco2a1
1.489	-0.599339	Q80W47	WD repeat domain phosphoinositide-interacting protein 2	Wipi2
1.48819	1.06495	P10649	Glutathione S-transferase Mu 1	Gstm1
1.48808	0.826004	A2ALU4	Protein Shroom2	Shroom2
1.48784	0.420663	Q924D0	Reticulon-4-interacting protein 1, mitochondrial	Rtn4ip1
1.48735	0.684778	Q922E6	FAST kinase domain-containing protein 2	Fastkd2
1.4872	-0.38092	O54786	DNA fragmentation factor subunit alpha	Dffa
1.48678	-0.407955	Q91Z49	UAP56-interacting factor	Fyttd1
1.48621	0.236904	Q9CPP0	Nucleoplasmin-3	Npm3
1.48586	0.435493	I3ITR1;Q9D924	Iron-sulfur cluster assembly 1 homolog, mitochondrial	AK157302;Isca1
1.48543	0.657257	Q9CZ15	DNA replication complex GINS protein PSF1	Gins1
1.48542	0.328794	Q5IRJ6	Zinc transporter 9	Slc30a9
1.48513	-0.57691	Q9WUD8;J3QPY3	Fas apoptotic inhibitory molecule 1	Faim;Gm6432
1.48498	0.433466	Q8BKT8	HAUS augmin-like complex subunit 7	Haus7
1.48494	-0.204286	Q6A068;A0A1W2P7S8;A0A1W2P7Z8;A0A1W2P7H4;A0A1W2P855;A0A1W2P6Q8	Cell division cycle 5-like protein	Cdc5l
1.48492	0.858771	Q9CYN2	Signal peptidase complex subunit 2	Spcs2
1.4846	0.466161	Q5SQX6	Cytoplasmic FMR1-interacting protein 2	Cyfip2
1.48325	-0.738678	Q6PDK2	Histone-lysine N-methyltransferase 2D	Kmt2d
1.4832	-0.308566	Q921M7	Protein FAM49B	Fam49b
1.48298	-0.549515	Q9D824	Pre-mRNA 3-end-processing factor FIP1	Fip1l1
1.48287	0.764104	Q8QZY6	Tetraspanin-14	Tspan14
1.48197	-0.310653	Q5HZG4	Transcription initiation factor TFIID subunit 3	Taf3
1.48182	-1.2851	Q9Z0M5	Lysosomal acid lipase/cholesteryl ester hydrolase	Lipa
1.48003	-0.52965	P70188	Kinesin-associated protein 3	Kifap3
1.47969	-0.474364	Q9CQS8;E9PW43	Protein transport protein Sec61 subunit beta	Sec61b;Gm10320
1.4795	1.98297	P22437	Prostaglandin G/H synthase 1	Ptgs1
1.4792	-0.758268	Q8R5M8	Cell adhesion molecule 1	Cadm1
1.47873	-0.128647	Q6ZPY7	Lysine-specific demethylase 3B	Kdm3b
1.47862	-1.42579	Q9D0J8	Parathymosin	Ptms
1.47858	0.63615	Q62465	Synaptic vesicle membrane protein VAT-1 homolog	Vat1
1.47857	-0.563166	Q99PP2	Zinc finger protein 318	Znf318
1.47793	1.46913	Q5NCE8	Magnesium transporter MRS2 homolog, mitochondrial	Mrs2
1.47788	0.860448	P19536	Cytochrome c oxidase subunit 5B, mitochondrial	Cox5b
1.47786	0.679972	Q9JLT4	Thioredoxin reductase 2, mitochondrial	Txnrd2
1.47753	0.379068	Q64512	Tyrosine-protein phosphatase non-receptor type 13	Ptpn13
1.47691	0.509438	P47738	Aldehyde dehydrogenase, mitochondrial	Aldh2
1.4768	-1.40832	Q4KML4	Costars family protein ABRACL	Abracl
1.47604	1.11223	Q9QYY1	Interleukin-36 receptor antagonist protein	IL36RN
1.47553	0.393702	Q9EPA7	Nicotinamide/nicotinic acid mononucleotide adenylyltransferase 1	Nmnat1
1.47538	-0.46364	Q8BQZ4	Ral GTPase-activating protein subunit beta	Ralgapb
1.47537	0.480982	Q6PD31	Trafficking kinesin-binding protein 1	Trak1
1.47496	0.578354	Q99LN9	Deoxyhypusine hydroxylase	Dohh
1.47466	-0.715555	A2A690	Protein TANC2	Tanc2
1.47452	0.90129	Q91V41	Ras-related protein Rab-14	Rab14
1.47441	0.850455	P58137	Acyl-coenzyme A thioesterase 8	Acot8
1.47356	0.136198	Q9EQG9	Collagen type IV alpha-3-binding protein	Col4a3bp
1.47346	1.02278	Q8VCI0	Phospholipase B-like 1;Phospholipase B-like 1 chain A;Phospholipase B-like 1 chain B;Phospholipase B-like 1 chain C	Plbd1
1.47214	0.396333	Q8R574	Phosphoribosyl pyrophosphate synthase-associated protein 2	Prpsap2
1.47197	0.548696	Q80Z37	E3 ubiquitin-protein ligase Topors	Topors
1.47152	0.266474	Q923X4	Glutaredoxin-2, mitochondrial	Glrx2
1.47139	1.5201	Q9CXD6	Mitochondrial calcium uniporter regulator 1	Mcur1
1.46975	-0.30852	P35585	AP-1 complex subunit mu-1	Ap1m1
1.46919	-0.657191	Q9WTN0	Geranylgeranyl pyrophosphate synthase	Ggps1
1.46899	-0.264273	O88342	WD repeat-containing protein 1	Wdr1
1.46898	0.318833	P09405	Nucleolin	Ncl
1.46768	-1.2049	Q91ZX7	Prolow-density lipoprotein receptor-related protein 1;Low-density lipoprotein receptor-related protein 1 85 kDa subunit;Low-density lipoprotein receptor-related protein 1 515 kDa subunit;Low-density lipoprotein receptor-related protein 1 intracellular domain	Lrp1
1.46715	0.384558	Q8K2A7	Integrator complex subunit 10	Ints10
1.46713	-0.787604	Q9CQE9	FLYWCH family member 2	Flywch2
1.46697	0.37749	Q8K0Z7	Translational activator of cytochrome c oxidase 1	Taco1
1.46674	-0.745532	Q99P30	Peroxisomal coenzyme A diphosphatase NUDT7	Nudt7
1.46672	-0.317123	A2AJ88	Patatin-like phospholipase domain-containing protein 7	Pnpla7
1.46622	0.706233	P56480	ATP synthase subunit beta, mitochondrial	Atp5b
1.46619	-0.381624	Q91ZS8	Double-stranded RNA-specific editase 1	Adarb1
1.46553	-0.690135	Q8BGR9	Ubiquitin-like domain-containing CTD phosphatase 1	Ublcp1
1.46541	-0.226643	Q8CBW3	Abl interactor 1	Abi1
1.4653	-0.454798	Q60775	ETS-related transcription factor Elf-1	Elf1
1.46481	-0.281964	Q9CQG1	Putative glutathione-specific gamma-glutamylcyclotransferase 2	Chac2
1.46319	1.56921	O35658	Complement component 1 Q subcomponent-binding protein, mitochondrial	C1qbp
1.46269	0.784699	Q6ZPU9	KIF1-binding protein	Kbp
1.46257	-1.20115	Q9QYB1	Chloride intracellular channel protein 4	Clic4
1.46214	0.354141	Q9JLV1	BAG family molecular chaperone regulator 3	Bag3
1.4621	0.591334	P97363	Serine palmitoyltransferase 2	Sptlc2
1.46165	-0.333167	G3X9J0		Sipa1l3
1.46156	0.589921	Q6ZWQ7		Spcs3
1.46137	0.584957	Q3TDQ1	Dolichyl-diphosphooligosaccharide--protein glycosyltransferase subunit STT3B	Stt3b
1.46127	0.328879	Q9JHP7	KDEL motif-containing protein 1	Kdelc1
1.4609	1.38823	P31725	Protein S100-A9	S100a9
1.46076	0.639377	Q8VCM8	Nicalin	Ncln
1.45969	0.410944	Q9Z1Q2	Abhydrolase domain-containing protein 16A	Abhd16a
1.45907	-0.262332	B1AZI6	THO complex subunit 2	Thoc2
1.45901	-0.693533	E0CZ22		Mroh1
1.45819	0.283242	Q8BNU0	Armadillo repeat-containing protein 6	Armc6
1.45797	-0.219862	Q60902	Epidermal growth factor receptor substrate 15-like 1	Eps15l1
1.45756	-0.375831	Q8R2L5	28S ribosomal protein S18c, mitochondrial	Mrps18c
1.45707	-0.337629	P70303	CTP synthase 2	Ctps2
1.4565	0.962215	Q00977	Gap junction beta-2 protein	Gjb2
1.45622	0.720524	Q99LB2	Dehydrogenase/reductase SDR family member 4	Dhrs4
1.45611	-0.783806	Q9ESN6	Tripartite motif-containing protein 2	Trim2
1.45606	0.496123	Q9QZL0	Receptor-interacting serine/threonine-protein kinase 3	Ripk3
1.45601	1.5454	P04104	Keratin, type II cytoskeletal 1	Krt1
1.456	-0.263836	Q9QZN4	F-box only protein 6	Fbxo6
1.4558	-0.463268	Q8CAF4	NHS-like protein 1	Nhsl1
1.45546	-0.652309	Q80XU3	Nuclear ubiquitous casein and cyclin-dependent kinase substrate 1	Nucks1
1.45506	-0.529507	O88574	Histone deacetylase complex subunit SAP30	Sap30
1.4549	0.226784	Q6IE82	Protein Jade-3	Jade3
1.45484	-0.337	O35350	Calpain-1 catalytic subunit	Capn1
1.45481	2.01076	Q9JLF6	Protein-glutamine gamma-glutamyltransferase K	Tgm1
1.45463	0.334862	P67984	60S ribosomal protein L22	Rpl22
1.45435	-0.279936	Q61687	Transcriptional regulator ATRX	Atrx
1.45426	0.388041	P60843	Eukaryotic initiation factor 4A-I	Eif4a1
1.45356	0.535878	Q921E2	Ras-related protein Rab-31	Rab31
1.45282	-0.260679	Q8CI94	Glycogen phosphorylase, brain form	Pygb
1.45271	-0.512822	P97429	Annexin A4	Anxa4
1.45252	-1.78046	P34884	Macrophage migration inhibitory factor	Mif
1.45252	0.959831	Q9Z2F7	BCL2/adenovirus E1B 19 kDa protein-interacting protein 3-like	Bnip3l
1.45249	0.135645	Q9D8W5	26S proteasome non-ATPase regulatory subunit 12	Psmd12
1.45206	-0.385567	Q91YD6	Villin-like protein	Vill
1.45113	0.701927	Q8BWT1	3-ketoacyl-CoA thiolase, mitochondrial	Acaa2
1.45075	0.529989	Q9QXL8	Nucleoside diphosphate kinase 7	Nme7
1.45072	0.216846	O54785	LIM domain kinase 2	Limk2
1.45026	0.212337	O88879	Apoptotic protease-activating factor 1	Apaf1
1.44977	0.416671	Q8C7H1	Methylmalonic aciduria type A homolog, mitochondrial	Mmaa
1.44945	-0.35001	Q4QQM4	Tumor protein p53-inducible protein 11	Trp53i11
1.44932	0.429042	P47963	60S ribosomal protein L13	Rpl13
1.44898	0.496479	Q9JIW9	Ras-related protein Ral-B	Ralb
1.44897	0.488342	O08785;P97460	Circadian locomoter output cycles protein kaput;Neuronal PAS domain-containing protein 2	Clock;Npas2
1.44879	-0.571509	Q8VCT3	Aminopeptidase B	Rnpep
1.44874	0.681675	E9Q137		Tex264
1.44788	0.239911	P61164	Alpha-centractin	Actr1a
1.44778	-0.112725	P14733	Lamin-B1	Lmnb1
1.44741	-1.04917	P58774	Tropomyosin beta chain	Tpm2
1.44733	0.433779	Q99N95	39S ribosomal protein L3, mitochondrial	Mrpl3
1.4471	-0.297152	Q8K2Y9	Cerebral cavernous malformations protein 2 homolog	Ccm2
1.4471	0.92528	E9PYF4		Lmo7
1.44656	-0.231675	Q8BGW1	Alpha-ketoglutarate-dependent dioxygenase FTO	Fto
1.44638	0.48371	Q9Z2I8	Succinyl-CoA ligase [GDP-forming] subunit beta, mitochondrial	Suclg2
1.44599	-0.735752	Q9QZM0	Ubiquilin-2	Ubqln2
1.44576	-0.586622	Q922P9	Putative oxidoreductase GLYR1	Glyr1
1.44568	0.236377	Q99PU8	Putative ATP-dependent RNA helicase DHX30	Dhx30
1.44557	0.327691	Q9CZI9	Apoptosis-enhancing nuclease	Aen
1.44495	-0.902741	O08789	Max-binding protein MNT	Mnt
1.44483	1.38424	Q62351	Transferrin receptor protein 1	Tfrc
1.44463	-0.222584	Q99K28	ADP-ribosylation factor GTPase-activating protein 2	Arfgap2
1.44371	0.642599	Q61070	Etoposide-induced protein 2.4	Ei24
1.44307	-1.11725	Q8R460	Interleukin-36 gamma	Il36g
1.44235	0.27348	Q8R2Y8	Peptidyl-tRNA hydrolase 2, mitochondrial	Ptrh2
1.44217	0.44028	Q62086	Serum paraoxonase/arylesterase 2	Pon2
1.44204	-0.556601	Q9CR08	Ribonuclease P protein subunit p29	Pop4
1.44204	0.43762	Q9CR59	Growth arrest and DNA damage-inducible proteins-interacting protein 1	Gadd45gip1
1.44201	0.795958	O88455	7-dehydrocholesterol reductase	Dhcr7
1.44171	0.778821	Q9CQV5	28S ribosomal protein S24, mitochondrial	Mrps24
1.44142	1.10062	Q9D1Z3	Protein FAM173B	Fam173b
1.44121	-0.30606	Q99MR6	Serrate RNA effector molecule homolog	Srrt
1.4412	-0.144041	Q61990	Poly(rC)-binding protein 2	Pcbp2
1.441	0.394103	Q9DCM2	Glutathione S-transferase kappa 1	Gstk1
1.44087	-0.498407	Q61545	RNA-binding protein EWS	Ewsr1
1.44061	-0.382704	Q8VCN9	Tubulin-specific chaperone C	Tbcc
1.44053	0.565271	Q62210	Baculoviral IAP repeat-containing protein 2	Birc2
1.43997	0.3335	Q9CQX8	28S ribosomal protein S36, mitochondrial	Mrps36
1.4388	0.506544	Q91V16	LYR motif-containing protein 5	Lyrm5
1.43837	0.277488	P35293	Ras-related protein Rab-18	Rab18
1.43791	0.622045	Q922Q8	Leucine-rich repeat-containing protein 59	Lrrc59
1.43773	-0.333267	Q99MJ9	ATP-dependent RNA helicase DDX50	Ddx50
1.43736	-0.224289	A2AB59	Rho GTPase-activating protein 27	Arhgap27
1.43658	1.08553	Q9QXE2	DNA polymerase lambda	Poll
1.43656	-0.168815	Q8R0H9	ADP-ribosylation factor-binding protein GGA1	Gga1
1.43599	-0.568238	Q8BG94	COMM domain-containing protein 7	Commd7
1.43543	-0.554988	Q3U3N6	AP-4 complex accessory subunit tepsin	Enthd2
1.43502	0.56042	O09174	Alpha-methylacyl-CoA racemase	Amacr
1.43434	-0.476149	Q8R3G1	Nuclear inhibitor of protein phosphatase 1	Ppp1r8
1.43317	-0.552969	Q8BL74	General transcription factor 3C polypeptide 2	Gtf3c2
1.43309	0.352286	Q60847	Collagen alpha-1(XII) chain	Col12a1
1.43278	-0.519941	P28352	DNA-(apurinic or apyrimidinic site) lyase;DNA-(apurinic or apyrimidinic site) lyase, mitochondrial	Apex1
1.43221	-0.501592	Q3U1T3	Breast cancer metastasis-suppressor 1-like protein	Brms1l
1.43209	0.448609	A0A1L1SQU7
1.43191	0.464711	O54965	E3 ubiquitin-protein ligase RNF13	Rnf13
1.43177	2.64575	Q6P8K8	Carboxypeptidase A4	Cpa4
1.43131	-0.407962	Q3UGS4	Protein FAM195B	Fam195b
1.43114	0.314411	Q9D7F7	Charged multivesicular body protein 4c	Chmp4c
1.43112	0.530599	P62821	Ras-related protein Rab-1A	Rab1A
1.43103	-0.590503	Q9WV38	Solute carrier family 2, facilitated glucose transporter member 5	Slc2a5
1.43072	0.561095	Q7TND5	Ribosome production factor 1	Rpf1
1.43034	0.661127	P80315	T-complex protein 1 subunit delta	Cct4
1.42966	-0.168656	P08775	DNA-directed RNA polymerase II subunit RPB1	Polr2a
1.42962	-0.422314	Q7TNC9		Inpp5a
1.42949	0.523319	P69566	Ran-binding protein 9	Ranbp9
1.42911	-0.33961	Q61586	Glycerol-3-phosphate acyltransferase 1, mitochondrial	Gpam
1.42905	0.705317	Q8BT07	Centrosomal protein of 55 kDa	Cep55
1.42874	-0.311889	Q9CZG3	COMM domain-containing protein 8	Commd8
1.42873	-0.395066	Q8BGT1		Flrt3
1.42847	-0.435517	P70290	55 kDa erythrocyte membrane protein	Mpp1
1.42846	-0.558202	A2ASQ1	Agrin;Agrin N-terminal 110 kDa subunit;Agrin C-terminal 110 kDa subunit;Agrin C-terminal 90 kDa fragment;Agrin C-terminal 22 kDa fragment	Agrn
1.42802	-0.20078	P54728	UV excision repair protein RAD23 homolog B	Rad23b
1.4279	0.710405	Q921K8	TRPM8 channel-associated factor 2	Tcaf2
1.42722	0.191288	Q9Z0H1	WD repeat-containing protein 46	Wdr46
1.42637	0.667274	Q8BH24	Transmembrane 9 superfamily member 4	Tm9sf4
1.42636	-0.483419	Q3UE37	Ubiquitin-conjugating enzyme E2 Z	Ube2z
1.4258	0.722682	Q62267	Cornifin-B	Sprr1b
1.42513	-0.559139	Q8BGU5	Cyclin-Y	Ccny
1.42442	0.731894	Q9DCS2	UPF0585 protein C16orf13 homolog
1.42398	0.238685	Q8C5N3;A2AK44;A2AK42	Pre-mRNA-splicing factor CWC22 homolog	Cwc22;Gm13695;Gm13697
1.42325	-0.228546	A0A0G2JG52
1.42236	0.27863	P50580	Proliferation-associated protein 2G4	Pa2g4
1.42233	0.24728	Q80UU1	Ankyrin repeat and zinc finger domain-containing protein 1	Ankzf1
1.42232	-0.258057	Q9CXY6	Interleukin enhancer-binding factor 2	Ilf2
1.42193	-0.227168	Q8BGN6	Transmembrane gamma-carboxyglutamic acid protein 4	Prrg4
1.42175	-0.415868	E9Q4N7		Arid1b
1.42165	0.425417	Q80UW8	DNA-directed RNA polymerases I, II, and III subunit RPABC1	Polr2e
1.42159	-0.351417	Q8BTY2	Sodium bicarbonate cotransporter 3	Slc4a7
1.42137	-0.365243	Q61103	Zinc finger protein ubi-d4	Dpf2
1.42094	0.622239	Q99M87	DnaJ homolog subfamily A member 3, mitochondrial	Dnaja3
1.42093	0.266468	Q9Z2V5	Histone deacetylase 6	Hdac6
1.42037	0.320499	Q9QXZ0	Microtubule-actin cross-linking factor 1	Macf1
1.42033	0.451069	Q3UA06	Pachytene checkpoint protein 2 homolog	Trip13
1.42011	0.370713	Q9QZD4	DNA repair endonuclease XPF	Ercc4
1.41995	0.783653	Q8K1A5	Transmembrane protein 41B	Tmem41b
1.41954	0.187309	O88738	Baculoviral IAP repeat-containing protein 6	Birc6
1.41946	-0.476578	A7UAK5		Pfkfb3
1.41937	-0.187363	Q9D5T0	ATPase family AAA domain-containing protein 1	Atad1
1.41926	-0.243419	P47754	F-actin-capping protein subunit alpha-2	Capza2
1.41677	-0.456822	P10630	Eukaryotic initiation factor 4A-II;Eukaryotic initiation factor 4A-II, N-terminally processed	Eif4a2
1.41667	-0.254718	P62715	Serine/threonine-protein phosphatase 2A catalytic subunit beta isoform	Ppp2cb
1.4163	0.191271	P19182	Interferon-related developmental regulator 1	Ifrd1
1.4157	-0.23466	P61202	COP9 signalosome complex subunit 2	Cops2
1.41504	-0.393702	Q9JHJ0	Tropomodulin-3	Tmod3
1.41503	-0.396704	O88512	AP-1 complex subunit gamma-like 2	Ap1g2
1.41492	0.51743	P39098	Mannosyl-oligosaccharide 1,2-alpha-mannosidase IB	Man1a2
1.4149	-0.445086	Q80VJ3	2-deoxynucleoside 5-phosphate N-hydrolase 1	Dnph1
1.41414	0.452818	Q8R1S0	Ubiquinone biosynthesis monooxygenase COQ6, mitochondrial	Coq6
1.414	-0.252374	P49117	Nuclear receptor subfamily 2 group C member 2	Nr2c2
1.41379	-0.327496	Q922R8	Protein disulfide-isomerase A6	Pdia6
1.41375	0.631443	Q8BLF1	Neutral cholesterol ester hydrolase 1	Nceh1
1.4133	1.27285	Q3URF8	BTB/POZ domain-containing protein KCTD21	Kctd21
1.41329	-0.600744	Q8BH43	Wiskott-Aldrich syndrome protein family member 2	Wasf2
1.41324	0.275517	Q8K1R3	Polyribonucleotide nucleotidyltransferase 1, mitochondrial	Pnpt1
1.41285	-0.887859	Q3U7U3	F-box only protein 7	Fbxo7
1.41268	0.496427	Q9Z1B5	Mitotic spindle assembly checkpoint protein MAD2A	Mad2l1
1.41203	-0.286867	Q8BKT3	GC-rich sequence DNA-binding factor 2	Gcfc2
1.41201	-0.469276	Q5XPT3	Glycosyltransferase-like protein LARGE2;Xylosyltransferase LARGE2;Beta-1,3-glucuronyltransferase LARGE2	Gyltl1b
1.41179	3.47594	Q8R007	Nectin-4	Pvrl4
1.41163	0.651995	P07607	Thymidylate synthase	Tyms
1.40979	-0.219489	Q64331	Unconventional myosin-VI	Myo6
1.40979	-0.436298	Q6PCM1	Lysine-specific demethylase 3A	Kdm3a
1.4093	0.532372	Q9D4J7	PHD finger protein 6	Phf6
1.40906	0.406718	Q4VC33	Macrophage erythroblast attacher	Maea
1.40891	-0.346804	Q61595	Kinectin	Ktn1
1.40855	-0.647938	Q8C8T8	Pre-rRNA-processing protein TSR2 homolog	Tsr2
1.40819	-0.603683	Q9DAS9	Guanine nucleotide-binding protein G(I)/G(S)/G(O) subunit gamma-12	Gng12
1.4081	-0.373862	O08585	Clathrin light chain A	Clta
1.40776	-0.873525	Q99MB1	Toll-like receptor 3	Tlr3
1.40766	0.181684	Q69ZS7	HBS1-like protein	Hbs1l
1.40752	0.482035	P97351	40S ribosomal protein S3a	Rps3a
1.40735	-0.194872	Q7TS72	Inositol-trisphosphate 3-kinase C	Itpkc
1.40717	0.450258	O35855	Branched-chain-amino-acid aminotransferase, mitochondrial	Bcat2
1.40698	0.470903	Q8BWY9	Protein CIP2A	Kiaa1524
1.40663	-1.03287	Q80W14	Pre-mRNA-processing factor 40 homolog B	Prpf40b
1.40658	-0.905551	Q8BVA2	Transmembrane protein 222	Tmem222
1.40656	0.765767	Q9D051	Pyruvate dehydrogenase E1 component subunit beta, mitochondrial	Pdhb
1.40629	0.55513	P53994;P59279	Ras-related protein Rab-2A;Ras-related protein Rab-2B	Rab2a;Rab2b
1.40582	-0.227801	Q9Z103	Activity-dependent neuroprotector homeobox protein	Adnp
1.40555	-0.583002	Q9CXC3	Mitochondrial genome maintenance exonuclease 1	Mgme1
1.40503	-0.33233	Q9Z2L6	Multiple inositol polyphosphate phosphatase 1	Minpp1
1.40488	0.841443	Q06335	Amyloid-like protein 2	Aplp2
1.40424	1.1638	Q570Y9	DEP domain-containing mTOR-interacting protein	Deptor
1.40407	0.523537	Q3UXZ9	Lysine-specific demethylase 5A	Kdm5a
1.404	-0.662871	Q91WZ8	Dysbindin	Dtnbp1
1.40387	-0.533592	Q8BTU1	Cilia- and flagella-associated protein 20	Cfap20
1.40354	0.518238	Q8C0I1	Alkyldihydroxyacetonephosphate synthase, peroxisomal	Agps
1.40276	0.425589	Q8BUV8	Protein GPR107	Gpr107
1.40124	0.275205	Q3UHX9	Putative methyltransferase C9orf114 homolog	D2Wsu81e
1.40112	-0.863107	P50428	Arylsulfatase A	Arsa
1.40096	0.336181	P51175	Protoporphyrinogen oxidase	Ppox
1.40093	-0.229781	P35550	rRNA 2-O-methyltransferase fibrillarin	Fbl
1.40038	-0.357132	Q9D0R9	WD repeat-containing protein 89	Wdr89
1.40031	-0.377161	P97762	Retinitis pigmentosa 9 protein homolog	rp9
1.4003	0.454908	Q8C7X2	ER membrane protein complex subunit 1	Emc1
1.40007	0.360093	Q9QYI4	DnaJ homolog subfamily B member 12	Dnajb12
1.39975	-0.257478	P42567	Epidermal growth factor receptor substrate 15	Eps15
1.39938	-0.164941	O08811	TFIIH basal transcription factor complex helicase XPD subunit	Ercc2
1.39913	-0.111063	Q14AX6	Cyclin-dependent kinase 12	Cdk12
1.39907	0.208931	Q8CD92	Tetratricopeptide repeat protein 27	Ttc27
1.39885	-1.06134	Q9D7V9	N-acylethanolamine-hydrolyzing acid amidase;N-acylethanolamine-hydrolyzing acid amidase subunit alpha;N-acylethanolamine-hydrolyzing acid amidase subunit beta	Naaa
1.39881	-0.803871	Q9D0E3	LysM and putative peptidoglycan-binding domain-containing protein 1	Lysmd1
1.39822	1.08601	Q60932	Voltage-dependent anion-selective channel protein 1	Vdac1
1.39776	0.691406	Q9QZ67	Protein phosphatase 1D	Ppm1d
1.39665	-0.309204	P57016	Ladinin-1	Lad1
1.39651	-0.673933	O54750	Cytochrome P450 2J6	Cyp2j6
1.39585	-0.42792	Q63829	COMM domain-containing protein 3	Commd3
1.39559	-0.45616	P57784	U2 small nuclear ribonucleoprotein A	Snrpa1
1.39525	-0.357962	Q9WVH4	Forkhead box protein O3	Foxo3
1.39513	-0.425975	P25799	Nuclear factor NF-kappa-B p105 subunit;Nuclear factor NF-kappa-B p50 subunit	Nfkb1
1.39496	0.0684466	Q9D4H1	Exocyst complex component 2	Exoc2
1.39488	0.84381	P51612	DNA repair protein complementing XP-C cells homolog	Xpc
1.39447	-1.64434	Q9DBK7		Uba7
1.39429	-0.692846	Q9JJU8	SH3 domain-binding glutamic acid-rich-like protein	Sh3bgrl
1.39256	-0.407572	P63087	Serine/threonine-protein phosphatase PP1-gamma catalytic subunit	Ppp1cc
1.39164	-0.631804	Q9QZV9;Q3UNA4	NTF2-related export protein 1;NTF2-related export protein 2	Nxt1;Nxt2
1.39151	-0.395733	Q8BGM4		Wbscr27
1.39056	-0.409521	Q8R0S2	IQ motif and SEC7 domain-containing protein 1	Iqsec1
1.38975	-0.448779	P27546	Microtubule-associated protein 4	Map4
1.38959	-0.609335	Q9QYS9	Protein quaking	Qki
1.38865	0.458337	Q8R2Q4	Ribosome-releasing factor 2, mitochondrial	Gfm2
1.38864	0.245371	P14869	60S acidic ribosomal protein P0	Rplp0
1.38837	0.242028	Q9CX00	IST1 homolog	Ist1
1.38801	-1.007	Q99PP6	Tripartite motif-containing protein 34A	Trim34a
1.3876	0.344877	Q04750	DNA topoisomerase 1	Top1
1.38755	-0.528499	Q8BP78	Protein FRA10AC1 homolog	Fra10ac1
1.38712	-0.406609	Q8VIM9	Immunity-related GTPase family Q protein	Irgq
1.38709	0.0976012	Q8R1U1	Conserved oligomeric Golgi complex subunit 4	Cog4
1.38666	0.223748	P97310	DNA replication licensing factor MCM2	Mcm2
1.38595	-0.37318	Q80WQ2	Protein VAC14 homolog	Vac14
1.38592	-0.313142	Q8C4Y3	Negative elongation factor B	Nelfb
1.38572	-0.453358	Q9D735	Uncharacterized protein C19orf43 homolog
1.385	-0.307714	Q9D6L8	Peptidyl-prolyl cis-trans isomerase-like 3	Ppil3
1.38467	3.9197	A8DUK4;P02088;P02089	Hemoglobin subunit beta-1;Hemoglobin subunit beta-2	Hbbt1;Hbb-b1;Hbb-b2
1.38454	-0.426615	Q5XPI3	E3 ubiquitin-protein ligase RNF123	Rnf123
1.3843	0.21079	P62751	60S ribosomal protein L23a	Rpl23a
1.38425	-1.05734	Q5SXC4		Vezf1
1.38424	-0.670619	Q9D883	Splicing factor U2AF 35 kDa subunit	U2af1
1.38387	-0.603821	O88448	Kinesin light chain 2	Klc2
1.38363	-0.543413	Q5SW75	Protein phosphatase Slingshot homolog 2	Ssh2
1.38318	0.265601	P29341	Polyadenylate-binding protein 1	Pabpc1
1.38318	-0.458442	Q9ESU6	Bromodomain-containing protein 4	Brd4
1.38314	0.356111	Q80VC9	Calmodulin-regulated spectrin-associated protein 3	Camsap3
1.38268	0.512159	Q8BMF4	Dihydrolipoyllysine-residue acetyltransferase component of pyruvate dehydrogenase complex, mitochondrial	Dlat
1.3822	-0.263258	Q9CZH3	Proteasome assembly chaperone 3	Psmg3
1.38194	-0.823477	Q9CZY2	Transcription elongation factor A protein-like 8	Tceal8
1.38179	-0.230131	Q9DAU1	Protein canopy homolog 3	Cnpy3
1.3812	-0.567007	Q9WTX2	Interferon-inducible double-stranded RNA-dependent protein kinase activator A	Prkra
1.38112	-0.304513	P09055	Integrin beta-1	Itgb1
1.38064	-0.339608	P62874	Guanine nucleotide-binding protein G(I)/G(S)/G(T) subunit beta-1	Gnb1
1.38054	0.22246	Q9D1C9	Ribosomal RNA-processing protein 7 homolog A	Rrp7a
1.37996	-0.569991	P52760	Ribonuclease UK114	Hrsp12
1.37961	-0.229058	Q922B2	Aspartate--tRNA ligase, cytoplasmic	Dars
1.37945	0.395278	Q7TPV4	Myb-binding protein 1A	Mybbp1a
1.37943	-0.434145	P12265	Beta-glucuronidase	Gusb
1.37903	-0.291195	P97352	Protein S100-A13	S100a13
1.37877	0.126688	Q9WU79	Proline dehydrogenase 1, mitochondrial	Prodh
1.37874	1.79279	Q8BIQ6		Zfp947
1.37873	-0.395455	Q3TWH3		Pnrc1
1.37766	0.25109	Q8BFW4	Tripartite motif-containing protein 65	Trim65
1.37752	-1.56704	Q8HWB2		H2-Q4
1.37727	-0.479192	Q8C650	Septin-10	2023-09-10
1.3769	0.605122	P59048	p53 and DNA damage-regulated protein 1	Pdrg1
1.3764	1.30943	O55137	Acyl-coenzyme A thioesterase 1	Acot1
1.37627	0.592606	Q9CXJ1	Probable glutamate--tRNA ligase, mitochondrial	Ears2
1.37576	-0.243437	Q9WU20	Methylenetetrahydrofolate reductase	Mthfr
1.37557	0.376778	O35623	BET1 homolog	Bet1
1.37527	-0.136944	Q61216	Double-strand break repair protein MRE11A	Mre11a
1.37518	0.281351	P28659	CUGBP Elav-like family member 1	Celf1
1.3743	-0.449816	Q3TT38	Uncharacterized protein C6orf106 homolog	D17Wsu92e
1.37341	-0.183688	P60335	Poly(rC)-binding protein 1	Pcbp1
1.37323	0.359167	Q8BHY2	Nucleolar complex protein 4 homolog	Noc4l
1.37316	0.183368	Q91VE6	MKI67 FHA domain-interacting nucleolar phosphoprotein	Nifk
1.37315	-0.508791	O55022	Membrane-associated progesterone receptor component 1	Pgrmc1
1.37299	-0.551442	A0A2I3BRL8;Q91VM5	RNA binding motif protein, X-linked-like-1	Rbmxl1
1.37193	-0.245181	Q8K3H0	DCC-interacting protein 13-alpha	Appl1
1.37178	-0.848693	Q8CJ26	Death domain-containing membrane protein NRADD	Nradd
1.37175	0.183803	Q3THK7	GMP synthase [glutamine-hydrolyzing]	Gmps
1.37119	-0.866005	Q08189	Protein-glutamine gamma-glutamyltransferase E;Protein-glutamine gamma-glutamyltransferase E 50 kDa catalytic chain;Protein-glutamine gamma-glutamyltransferase E 27 kDa non-catalytic chain	Tgm3
1.37096	-0.181204	Q8K5C0	Grainyhead-like protein 2 homolog	Grhl2
1.37016	0.290841	P47962	60S ribosomal protein L5	Rpl5
1.36946	0.563045	P80316	T-complex protein 1 subunit epsilon	Cct5
1.36894	0.819992	Q60780	Growth arrest-specific protein 7	Gas7
1.36857	-0.282379	Q8C2Q3	RNA-binding protein 14	Rbm14
1.36823	-0.895531	Q8VDV8	MIT domain-containing protein 1	Mitd1
1.36801	0.669067	Q9CYK1	Tryptophan--tRNA ligase, mitochondrial	Wars2
1.36762	-0.171913	Q5SSL4	Active breakpoint cluster region-related protein	Abr
1.36732	0.148967	Q91VZ6	Stromal membrane-associated protein 1	Smap1
1.36707	-0.536489	Q9CQP0	39S ribosomal protein L33, mitochondrial	Mrpl33
1.36674	0.776428	Q9QXY9	Peroxisomal biogenesis factor 3	Pex3
1.36595	-0.395852	Q9JK30	Origin recognition complex subunit 3	Orc3
1.36547	-0.210441	Q58A65	C-Jun-amino-terminal kinase-interacting protein 4	Spag9
1.36524	-0.775806	P54726	UV excision repair protein RAD23 homolog A	Rad23a
1.36519	-0.472908	Q8R4R6	Nucleoporin NUP53	Nup35
1.36484	0.232578	Q80UJ7	Rab3 GTPase-activating protein catalytic subunit	Rab3gap1
1.36458	0.4824	P12791	Cytochrome P450 2B10	Cyp2b10
1.36442	0.586599	Q9CQA1	Trafficking protein particle complex subunit 5	Trappc5
1.36419	-0.931489	P49442	Inositol polyphosphate 1-phosphatase	Inpp1
1.36352	0.595827	P38647	Stress-70 protein, mitochondrial	Hspa9
1.36346	-0.225704	Q91VR5	ATP-dependent RNA helicase DDX1	Ddx1
1.36297	-0.1745	Q9ES74	Serine/threonine-protein kinase Nek7	Nek7
1.3628	-1.33763	E9PV48;Q64345	Interferon-induced protein with tetratricopeptide repeats 3	I830012O16Rik;Ifit3
1.3623	-0.511801	P61082	NEDD8-conjugating enzyme Ubc12	Ube2m
1.36193	0.257585	Q64378	Peptidyl-prolyl cis-trans isomerase FKBP5;Peptidyl-prolyl cis-trans isomerase FKBP5, N-terminally processed	Fkbp5
1.36186	0.564919	P97742	Carnitine O-palmitoyltransferase 1, liver isoform	Cpt1a
1.36162	0.678937	O35704	Serine palmitoyltransferase 1	Sptlc1
1.36116	-0.141529	Q3TDD9	Protein phosphatase 1 regulatory subunit 21	Ppp1r21
1.36082	0.454686	Q69ZF7	Metal transporter CNNM4	Cnnm4
1.36057	-0.202723	Q3U319	E3 ubiquitin-protein ligase BRE1B	Rnf40
1.36037	0.502716	Q3UNC9;P61025	Cyclin-dependent kinases regulatory subunit;Cyclin-dependent kinases regulatory subunit 1	Cks1brt;Cks1b
1.35932	0.490378	Q9R0X4	Acyl-coenzyme A thioesterase 9, mitochondrial	Acot9
1.35905	1.56974	Q3TC72	Fumarylacetoacetate hydrolase domain-containing protein 2A	Fahd2
1.35903	0.349771	P53026	60S ribosomal protein L10a	Rpl10a
1.35832	-0.456189	Q60716	Prolyl 4-hydroxylase subunit alpha-2	P4ha2
1.35772	-0.514206	P68033;P63268;P62737	Actin, alpha cardiac muscle 1;Actin, gamma-enteric smooth muscle;Actin, aortic smooth muscle	Actc1;Actg2;Acta2
1.35766	1.3797	Q07235	Glia-derived nexin	Serpine2
1.35756	-0.475298	O08908	Phosphatidylinositol 3-kinase regulatory subunit beta	Pik3r2
1.35753	-0.319473	Q99P72	Reticulon-4	Rtn4
1.35752	-0.402037	P0C7N9	Proteasome assembly chaperone 4	Psmg4
1.35715	0.308009	Q8BJW6	Eukaryotic translation initiation factor 2A;Eukaryotic translation initiation factor 2A, N-terminally processed	Eif2a
1.35697	-0.223544	Q9Z204	Heterogeneous nuclear ribonucleoproteins C1/C2	Hnrnpc
1.35654	-0.457052	Q8CHP5	Partner of Y14 and mago	Wibg
1.35599	0.661782	O89051	Integral membrane protein 2B;BRI2, membrane form;BRI2 intracellular domain;BRI2C, soluble form;Bri23 peptide	Itm2b
1.35594	-0.177465	Q80UU2	Ribonuclease P protein subunit p38	Rpp38
1.35537	0.290526	Q80XK6	Autophagy-related protein 2 homolog B	Atg2b
1.35507	0.653532	Q8BYY4	Tetratricopeptide repeat protein 39B	Ttc39b
1.35484	0.238114	Q61210	Rho guanine nucleotide exchange factor 1	Arhgef1
1.3543	0.329229	Q8CA72	Gigaxonin	Gan
1.35389	0.203765	Q99MK8	Beta-adrenergic receptor kinase 1	Adrbk1
1.35388	-0.493164	P51125	Calpastatin	Cast
1.35279	-0.174555	Q8VDI9	Alpha-1,2-mannosyltransferase ALG9	Alg9
1.35272	-0.619441	Q9WVA4	Transgelin-2	Tagln2
1.35257	0.813468	Q9DBG1	Sterol 26-hydroxylase, mitochondrial	Cyp27a1
1.35255	0.371085	Q60575	Kinesin-like protein KIF1B	Kif1b
1.35253	-0.255632	Q7TMQ7	WD repeat-containing protein 91	Wdr91
1.35242	0.878451	O08749	Dihydrolipoyl dehydrogenase, mitochondrial	Dld
1.35237	-0.45637	Q00560	Interleukin-6 receptor subunit beta	Il6st
1.35232	0.31226	Q9DBT5	AMP deaminase 2	Ampd2
1.35201	-0.636678	P97864	Caspase-7;Caspase-7 subunit p20;Caspase-7 subunit p11	Casp7
1.35133	-0.31285	Q80WR5	UPF0688 protein C1orf174 homolog
1.35128	-0.673131	Q99KX1	Myeloid leukemia factor 2	Mlf2
1.35088	-1.42662	Q6IQX8		Zfp219
1.35068	0.577316	Q91WD5	NADH dehydrogenase [ubiquinone] iron-sulfur protein 2, mitochondrial	Ndufs2
1.35041	0.270669	P02340	Cellular tumor antigen p53	Tp53
1.35	0.482711	Q9WTV7	E3 ubiquitin-protein ligase RLIM	Rlim
1.34998	-0.356318	Q62376	U1 small nuclear ribonucleoprotein 70 kDa	Snrnp70
1.34997	-0.632319	Q9ET26	E3 ubiquitin-protein ligase RNF114	Rnf114
1.34992	-0.149903	P56812	Programmed cell death protein 5	Pdcd5
1.34976	-0.292202	Q3UHN9	Bifunctional heparan sulfate N-deacetylase/N-sulfotransferase 1;Heparan sulfate N-deacetylase 1;Heparan sulfate N-sulfotransferase 1	Ndst1
1.34954	-0.370187	Q8BSY0	Aspartyl/asparaginyl beta-hydroxylase	Asph
1.34872	-0.283964	Q9CW03	Structural maintenance of chromosomes protein 3	Smc3
1.34867	0.211618	Q6PHZ2	Calcium/calmodulin-dependent protein kinase type II subunit delta	Camk2d
1.34816	-0.313963	Q8VHM5		Hnrnpr
1.34808	0.564756	Q4VAE3	Transmembrane protein 65	Tmem65
1.34767	0.300199	Q99L00	HAUS augmin-like complex subunit 8	Haus8
1.34735	0.510595	Q60597	2-oxoglutarate dehydrogenase, mitochondrial	Ogdh
1.34732	-0.303213	O35691	Pinin	Pnn
1.34725	0.537982	Q8JZQ2	AFG3-like protein 2	Afg3l2
1.34721	-0.601836	Q8BNY6	Neuronal calcium sensor 1	Ncs1
1.34709	0.316549	Q5XJY4	Presenilins-associated rhomboid-like protein, mitochondrial;P-beta	Parl
1.34677	-0.290181	Q9Z2X2	26S proteasome non-ATPase regulatory subunit 10	Psmd10
1.34664	0.62124	Q3TFQ1	SPRY domain-containing protein 7	Spryd7
1.34647	0.546635	Q6GYP7	Ral GTPase-activating protein subunit alpha-1	Ralgapa1
1.34626	0.319159	P61027	Ras-related protein Rab-10	Rab10
1.34586	-0.229463	Q8VE88	Protein FAM114A2	Fam114a2
1.34572	0.244714	P62245	40S ribosomal protein S15a	Rps15a
1.34557	-0.169007	Q80U72	Protein scribble homolog	Scrib
1.34545	0.995027	Q923U0	TOM1-like protein 1	Tom1l1
1.34535	-1.21792	A2AF33;A2AF31		Tmsb15b1;Tmsb15b2
1.34529	-0.491614	Q8R0K9	Transcription factor E2F4	E2f4
1.34519	-0.244403	P47941	Crk-like protein	Crkl
1.34469	-0.502058	Q99LG2	Transportin-2	Tnpo2
1.34449	-0.501477	P25425	POU domain, class 2, transcription factor 1	Pou2f1
1.34387	0.383127	P55096	ATP-binding cassette sub-family D member 3	Abcd3
1.34348	0.55771	Q9CWF2	Tubulin beta-2B chain	Tubb2b
1.34319	0.289659	Q8CE90	Dual specificity mitogen-activated protein kinase kinase 7	Map2k7
1.34319	-0.336135	Q9D6J3	Coiled-coil domain-containing protein 94	Ccdc94
1.34306	-0.575407	Q8VI33	Transcription initiation factor TFIID subunit 9	Taf9
1.34238	-0.351658	Q9R0A0	Peroxisomal membrane protein PEX14	Pex14
1.34236	-0.268872	Q9CQ28	Diphthine--ammonia ligase	Dph6
1.34211	-0.6637	Q6ZQ29	Serine/threonine-protein kinase TAO2	Taok2
1.34194	-0.648226	P29037;Q6SJ95	TATA-box-binding protein;TATA box-binding protein-like protein 2	Tbp;Tbpl2
1.34155	-0.538383	P97461	40S ribosomal protein S5;40S ribosomal protein S5, N-terminally processed	Rps5
1.34144	-0.578607	Q8C7E9	Cleavage stimulation factor subunit 2 tau variant	Cstf2t
1.34079	1.71439	Q8VHX6	Filamin-C	Flnc
1.34072	0.415602	Q9CRD2	ER membrane protein complex subunit 2	Emc2
1.34061	-0.292499	Q8VD75	Huntingtin-interacting protein 1	Hip1
1.34049	-0.766962	P53986	Monocarboxylate transporter 1	Slc16a1
1.3398	-0.395901	Q80YA7	Dipeptidyl peptidase 8	Dpp8
1.33967	-0.282446	Q99K51	Plastin-3	Pls3
1.33957	0.761458	Q8BH65	Protein DENND6A	Dennd6a
1.33949	-0.368975	Q922B6	E3 ubiquitin-protein ligase TRAF7	Traf7
1.33943	-0.537793	Q8BIW1	Protein prune homolog	Prune
1.33908	0.387162	Q9Z2Z6	Mitochondrial carnitine/acylcarnitine carrier protein	Slc25a20
1.33837	-0.256056	Q9CWK8	Sorting nexin-2	Snx2
1.33818	0.477663	Q8K3J1	NADH dehydrogenase [ubiquinone] iron-sulfur protein 8, mitochondrial	Ndufs8
1.33798	1.18079	Q9WUZ9	Ectonucleoside triphosphate diphosphohydrolase 5	Entpd5
1.33721	0.643056	Q8BJS4	SUN domain-containing protein 2	Sun2
1.33717	-0.481546	Q6PGH2	Hematological and neurological expressed 1-like protein	Hn1l
1.33711	0.538402	P35285	Ras-related protein Rab-22A	Rab22a
1.33696	-0.452266	Q9WTK2	Chromodomain Y-like protein	Cdyl
1.33696	-0.401289	Q9D187	Mitotic spindle-associated MMXD complex subunit MIP18	Fam96b
1.33641	-0.698555	Q3TLS3	GDP-D-glucose phosphorylase 1	Gdpgp1
1.3362	0.545995	P63168;Q80ZS7	Dynein light chain 1, cytoplasmic	Dynll1;BC048507
1.33562	0.160252	Q3UMC0	Spermatogenesis-associated protein 5	Spata5
1.33532	-0.216648	Q0VGB7	Serine/threonine-protein phosphatase 4 regulatory subunit 2	Ppp4r2
1.33492	0.337002	P13864	DNA (cytosine-5)-methyltransferase 1	Dnmt1
1.33468	-0.150768	Q80ZX0		Sec24b
1.3344	-0.49815	Q8BHN7	Uncharacterized protein C12orf29 homolog
1.33396	0.272488	Q9JI99	Sphingosine-1-phosphate phosphatase 1	Sgpp1
1.33298	0.467574	Q8BGB8	Ubiquinone biosynthesis protein COQ4 homolog, mitochondrial	Coq4
1.33294	-0.499508	P29391;P49945	Ferritin light chain 1;Ferritin light chain 2	Ftl1;Ftl2
1.33284	0.470118	P28033	CCAAT/enhancer-binding protein beta	Cebpb
1.33226	-0.560697	Q8K330	Protein phosphatase Slingshot homolog 3	Ssh3
1.33196	-0.342496	O35326	Serine/arginine-rich splicing factor 5	Srsf5
1.33178	0.349762	Q9JKC8	AP-3 complex subunit mu-1	Ap3m1
1.33173	3.16637	Q8BK06	F-box only protein 9	Fbxo9
1.33155	-0.175793	Q7TNV0	Protein DEK	Dek
1.33139	-0.345621	Q99KK2	N-acylneuraminate cytidylyltransferase	Cmas
1.33111	0.430322	O88513	Geminin	Gmnn
1.33085	0.520168	Q8R001	Microtubule-associated protein RP/EB family member 2	Mapre2
1.33068	0.327508	Q9QZQ1	Afadin	Mllt4
1.33021	0.265848	Q9CXW4	60S ribosomal protein L11	Rpl11
1.32983	0.253891	Q8VBV3	Exosome complex component RRP4	Exosc2
1.32771	-0.451058	Q9EQR4;Q9QX15		Clca3a2;Clca3a1
1.32763	0.429358	Q8BYN3	Inositol-tetrakisphosphate 1-kinase	Itpk1
1.32681	-0.328121	Q78XF5	Oligosaccharyltransferase complex subunit OSTC	Ostc
1.32632	0.443752	Q921G7	Electron transfer flavoprotein-ubiquinone oxidoreductase, mitochondrial	Etfdh
1.3263	-0.964327	Q9JL61	DNA-binding protein Rfx5	Rfx5
1.32612	-0.313418	P62915	Transcription initiation factor IIB	Gtf2b
1.32591	0.29048	Q6NZQ2		Ddx31
1.32549	-0.350805	A2A9F4	Keratinocyte differentiation factor 1	Kdf1
1.32505	-1.09861	Q6A051	Attractin-like protein 1	Atrnl1
1.32497	0.57693	Q9DCS3	Trans-2-enoyl-CoA reductase, mitochondrial	Mecr
1.32437	0.171038	P97820	Mitogen-activated protein kinase kinase kinase kinase 4	Map4k4
1.32396	0.442934	Q5M9N4	Phosphatidylinositol N-acetylglucosaminyltransferase subunit H	Pigh
1.32326	-0.774618	Q80WB5	Protein N-terminal glutamine amidohydrolase	Wdyhv1
[truncated: 4,611 more rows]
