# Supplementary material for: Sphingolipid metabolism orchestrates establishment of the hair follicle stem cell compartment
Source: J Cell Biol. 2025 Jan 29;224(4):e202403083. doi: 10.1083/jcb.202403083 (PMC11778283; doi:10.1083/jcb.202403083)
Supplement: Table S2 — shows the differentially expressed genes in the OB populations of control and CerS4epi−/− mice from scRNAseq data. [file jcb_202403083_tables2.xlsx]

## Sheet: Supplementary Table2
	baseMean	log2FoldChange	lfcSE	stat	pvalue	padj	percent_expressed_cKO	mean_expression_cKO	percent_expressed_WT	mean_expression_WT
Cstb	4683.26	2.71964	0.0614361	44.2994	0	0	91.0398	3.04764	69.4805	1.36394
2310046K23Rik	1011.29	3.72871	0.153933	24.2083	1.81877e-129	7.66294e-126	36.5044	0.882946	12.3377	0.185098
Krt6a	3731.64	1.00007	0.0451711	22.2017	3.30559e-109	9.28486e-106	81.4159	2.44326	50.6494	1.45081
Chd9	687.357	2.47723	0.13764	18.0498	7.92472e-73	1.21414e-69	85.7301	1.77764	39.6104	0.495555
mt-Co1	15858.2	0.401577	0.0229186	17.5055	1.30101e-68	1.82716e-65	99.8894	4.8035	100	4.49861
Apoe	16137.7	1.67575	0.104036	16.7757	3.67803e-63	4.76814e-60	98.0088	4.58463	83.1169	2.6423
Tmsb4x	2154.94	1.03814	0.0638969	16.3493	4.40305e-60	5.30032e-57	92.2566	2.56607	81.8182	1.89418
Ucp2	697.506	2.28481	0.159766	14.4173	4.02621e-47	3.76965e-44	77.6549	1.66433	44.1558	0.654229
Cald1	368.432	3.71421	0.270785	13.7485	5.19774e-43	4.17131e-40	60.0664	1.02592	14.9351	0.169076
Gja1	359.504	4.26754	0.32398	13.1695	1.31381e-39	9.62682e-37	61.8363	1.11364	12.987	0.140428
Tpm1	1405.29	2.83519	0.258657	11.1882	4.65952e-29	2.53313e-26	87.7212	2.23344	53.2468	0.777431
Glul	645.918	2.85055	0.259363	11.1671	5.90478e-29	3.10979e-26	69.9115	1.40642	18.8312	0.250888
Tpm2	212.826	2.37642	0.215392	11.0734	1.68815e-28	8.1287e-26	60.5088	0.812449	16.2338	0.184933
Actg1	3331.37	1.34659	0.126053	10.853	1.92967e-27	9.03354e-25	94.8009	2.83625	92.8571	2.25543
Cfl1	882.662	0.887026	0.0837975	10.6982	1.03794e-26	4.72769e-24	91.4823	1.85621	84.4156	1.41853
Tagln2	586.748	1.52187	0.153354	10.097	5.69414e-24	2.34057e-21	74.115	1.34081	57.7922	0.816811
S100a11	1213.61	0.735456	0.0766502	9.724	2.38242e-22	8.54274e-20	91.1504	2.04762	84.4156	1.63816
Csrp1	278.636	1.99144	0.214381	9.45741	3.15652e-21	1.08565e-18	59.1814	0.857507	27.2727	0.354525
Ccl27a	475.713	1.54112	0.168216	9.35055	8.71955e-21	2.88139e-18	60.3982	1.00048	38.961	0.55682
Clic4	160.625	2.21589	0.242358	9.21588	3.08741e-20	9.63559e-18	52.4336	0.645063	21.4286	0.212451
Calm1	601.436	1.02198	0.113376	9.15756	5.30856e-20	1.56956e-17	81.8584	1.41768	64.2857	0.928821
Insig2	537.89	1.14257	0.130032	8.96554	3.08777e-19	8.53084e-17	77.323	1.35534	49.3506	0.734133
Elovl4	210.531	3.33816	0.387018	8.78777	1.52556e-18	3.89549e-16	40.9292	0.657979	9.09091	0.10042
Actn1	936.09	1.05803	0.124544	8.68587	3.75847e-18	9.45396e-16	87.9425	1.89102	66.8831	1.17325
Defb1	337.026	2.01681	0.239298	8.63996	5.62351e-18	1.39372e-15	41.4823	0.753596	22.7273	0.321882
mt-Co2	10096.4	0.56074	0.0665451	8.5603	1.12576e-17	2.63506e-15	99.8894	4.46049	100	3.99253
Sox4	139.921	2.63572	0.318665	8.36694	5.91347e-17	1.3288e-14	43.3628	0.587692	9.74026	0.120588
Zyx	161.906	2.26442	0.280414	8.22498	1.95216e-16	4.2727e-14	51.3274	0.627168	19.4805	0.199953
Eno1b	147.113	2.00434	0.24891	8.17168	3.0413e-16	6.40688e-14	53.5398	0.625217	20.7792	0.198785
Trim29	524.71	0.790239	0.100547	7.99662	1.27885e-15	2.62835e-13	84.9558	1.41335	72.0779	1.05527
Hbegf	112.41	2.86998	0.378483	7.68325	1.551e-14	2.93697e-12	32.9646	0.41637	7.14286	0.0649354
Sdc1	422.942	1.21309	0.162807	7.66196	1.83114e-14	3.35437e-12	76.4381	1.26387	62.3377	0.801468
mt-Cytb	7766.18	0.477637	0.0637195	7.5859	3.30193e-14	5.9836e-12	99.8894	4.15838	100	3.75722
Laptm4a	359.059	0.860456	0.116671	7.4838	7.2205e-14	1.19301e-11	82.5221	1.19335	64.2857	0.790061
Atp6v1a	282.56	1.16172	0.161291	7.38858	1.48407e-13	2.40491e-11	68.8053	0.925803	41.5584	0.48796
Smox	103.739	2.11205	0.294833	7.26613	3.69919e-13	5.8264e-11	42.3673	0.453926	11.039	0.116232
mt-Nd5	1334.73	0.538267	0.0786484	6.99869	2.58372e-12	3.65912e-10	98.2301	2.37116	91.5584	1.91059
Rabgap1l	832.694	0.944755	0.14301	6.85807	6.97991e-12	9.56361e-10	74.6681	1.48979	64.2857	1.06206
Ly6e	120.105	2.20927	0.332277	6.85349	7.20687e-12	9.79495e-10	45.0221	0.510623	10.3896	0.125332
mt-Atp8	348.326	0.953425	0.146031	6.7329	1.66309e-11	2.17272e-09	83.8496	1.28558	56.4935	0.718708
Aldh3b2	88.9666	3.14824	0.482568	6.64853	2.96044e-11	3.80857e-09	35.9513	0.405043	7.14286	0.0706039
Lima1	256.314	1.25385	0.196355	6.62665	3.43392e-11	4.35127e-09	63.385	0.888688	36.3636	0.447235
Car6	338.6	1.30799	0.205942	6.62011	3.5892e-11	4.51409e-09	30.7522	0.558419	3.8961	0.0715724
Sgpl1	221.807	1.47441	0.239	6.44017	1.1934e-10	1.41637e-08	49.5575	0.686687	32.4675	0.363904
Ctnnb1	777.866	0.535379	0.0867919	6.29004	3.17384e-10	3.63868e-08	89.1593	1.73575	81.8182	1.37046
Krt79	1069.52	1.70766	0.288634	6.27492	3.49811e-10	3.95662e-08	59.4027	1.44007	25.3247	0.565511
S100a1	106.286	2.05743	0.340862	6.26192	3.80272e-10	4.24419e-08	40.1549	0.482755	14.2857	0.138989
Krt17	7232.39	1.03162	0.168982	6.25153	4.06439e-10	4.44787e-08	93.031	3.4472	85.0649	2.66294
Apoc1	197.776	1.35731	0.22687	6.24277	4.29877e-10	4.67401e-08	56.3053	0.723143	29.2208	0.359103
Reep5	1018.16	0.408488	0.0665682	6.22564	4.796e-10	5.14821e-08	91.5929	1.92283	79.8701	1.57104
mt-Nd1	4888.44	0.379022	0.0624756	6.16306	7.13526e-10	7.37733e-08	99.5575	3.62768	100	3.33197
Eno1	101.633	1.67463	0.284727	6.08281	1.18096e-09	1.18469e-07	46.5708	0.435274	21.4286	0.195816
Atp1b3	463.58	0.895046	0.153553	6.07045	1.27549e-09	1.27194e-07	80.7522	1.35038	64.2857	0.867289
Tmbim6	373.262	0.643879	0.107366	6.06888	1.28802e-09	1.27688e-07	81.8584	1.19808	62.3377	0.841366
S100a6	1945.03	0.661824	0.11388	6.01439	1.80568e-09	1.74133e-07	76.1062	2.00915	74.026	1.83566
Qsox1	359.48	1.33188	0.235993	5.95805	2.55265e-09	2.4305e-07	64.2699	1.00927	35.0649	0.441331
Lbh	77.9696	2.23488	0.391154	5.90827	3.45712e-09	3.2549e-07	33.6283	0.372778	7.79221	0.0799173
Ece1	92.438	1.56038	0.27287	5.89856	3.66689e-09	3.43322e-07	49.115	0.504573	16.2338	0.182034
Ivl	80.3472	3.10971	0.546229	5.88863	3.89402e-09	3.60582e-07	19.8009	0.275719	4.54545	0.0408467
Cystm1	125.892	1.25669	0.225981	5.78384	7.30138e-09	6.58022e-07	38.2743	0.439679	9.09091	0.103186
Selenop	507.823	0.866468	0.157132	5.76752	8.04488e-09	7.21172e-07	75.2212	1.25918	62.3377	0.898325
Niban2	363.426	0.75042	0.135007	5.76112	8.35583e-09	7.45084e-07	76.1062	1.11644	48.7013	0.674673
Igsf8	51.6204	3.45459	0.603794	5.65547	1.55418e-08	1.29585e-06	32.3009	0.317418	3.24675	0.0328853
Dbi	287.951	1.05625	0.199445	5.58408	2.34934e-08	1.91273e-06	62.7212	0.850438	37.6623	0.474828
Cfl2	90.2458	1.81471	0.341258	5.57982	2.40772e-08	1.95083e-06	40.0442	0.399721	12.3377	0.117261
Cpt1a	82.2656	1.88572	0.357707	5.51901	3.40922e-08	2.68927e-06	43.9159	0.434283	11.039	0.114952
Atp1a1	169.761	1.23588	0.237639	5.49705	3.86203e-08	3.02294e-06	52.9867	0.704178	24.026	0.32241
Cox6b1	305.494	0.651585	0.122367	5.49648	3.87442e-08	3.02294e-06	75.885	1.01842	58.4416	0.732382
Atox1	164.099	0.931876	0.177558	5.46307	4.67969e-08	3.61774e-06	61.9469	0.687685	36.3636	0.373942
Bag3	95.6122	1.33296	0.255348	5.42649	5.74738e-08	4.42285e-06	39.9336	0.411395	14.9351	0.153301
Agpat3	114.823	1.10606	0.215217	5.36725	7.99484e-08	5.93555e-06	48.3407	0.495627	21.4286	0.234165
Plet1	689.469	1.03198	0.205372	5.35372	8.61625e-08	6.28613e-06	60.8407	1.16399	43.5065	0.698373
Lurap1l	91.7848	1.35877	0.264829	5.35252	8.67395e-08	6.30095e-06	44.0265	0.434828	18.1818	0.18186
Crabp2	439.194	0.725803	0.142968	5.31082	1.09135e-07	7.81564e-06	56.6372	0.956313	39.6104	0.59765
Klk6	364.922	3.66346	0.762286	5.28	1.29185e-07	9.07145e-06	35.177	0.683294	7.79221	0.122276
Egr2	175.28	1.31294	0.267642	5.24667	1.54873e-07	1.08302e-05	47.4558	0.609163	22.7273	0.245812
Car12	91.4844	1.69085	0.342859	5.23488	1.65088e-07	1.14968e-05	43.4735	0.481144	10.3896	0.143634
mt-Atp6	8405.71	0.460284	0.0951152	5.23075	1.68819e-07	1.17083e-05	99.7788	4.23648	100	3.83601
Btg2	244.933	1.06544	0.216846	5.22534	1.73837e-07	1.20034e-05	53.7611	0.689659	32.4675	0.400164
Trp53inp2	340.596	0.870606	0.181045	5.098	3.43263e-07	2.30479e-05	48.2301	0.746927	31.8182	0.467222
Psap	286.881	0.673642	0.138354	5.06931	3.99256e-07	2.61816e-05	69.5796	1.00986	48.7013	0.671018
Cd81	81.4717	1.31173	0.271852	5.04895	4.44249e-07	2.83595e-05	41.2611	0.419083	16.8831	0.17795
Rarres1	47.5928	2.77997	0.568029	5.04331	4.57553e-07	2.89892e-05	17.2566	0.205281	4.54545	0.0465896
Elovl7	146.523	1.40816	0.301	5.03637	4.74436e-07	2.97237e-05	38.9381	0.479157	20.1299	0.217477
Prss22	187.985	0.752469	0.157091	5.01534	5.29386e-07	3.29216e-05	35.6195	0.488489	17.5325	0.276767
Mgst1	78.8425	1.62135	0.348984	4.95263	7.32164e-07	4.43854e-05	36.2832	0.387903	12.987	0.116039
Btbd1	89.6847	1.1504	0.242226	4.94687	7.54166e-07	4.53927e-05	43.6947	0.415182	18.8312	0.177431
Iffo2	365.852	0.976506	0.212255	4.93786	7.89841e-07	4.73708e-05	79.2035	1.19529	52.5974	0.678732
Slc15a2	51.8929	1.72828	0.363098	4.91872	8.71111e-07	5.18758e-05	32.0796	0.293773	7.79221	0.0726948
Cdh1	217.719	0.746028	0.158386	4.91268	8.98421e-07	5.33137e-05	64.3805	0.784133	38.3117	0.472726
Foxo1	77.0209	1.58907	0.345985	4.89294	9.93402e-07	5.84844e-05	38.4956	0.368468	13.6364	0.13491
Pard6g	106.433	1.08208	0.233774	4.87498	1.0882e-06	6.34583e-05	49.115	0.483009	24.6753	0.250488
Tspo	61.6103	1.89321	0.413734	4.85886	1.18063e-06	6.81411e-05	37.1681	0.35094	8.44156	0.0877349
Golga7	146.613	0.95664	0.209778	4.8285	1.37565e-06	7.88564e-05	53.4292	0.580006	30.5195	0.318354
Marcksl1	78.937	1.23365	0.268662	4.82526	1.3982e-06	7.98774e-05	41.3717	0.41328	16.8831	0.186999
Fbxo32	82.3871	1.57636	0.351828	4.80561	1.54284e-06	8.72532e-05	36.5044	0.371144	9.09091	0.102598
Nkain2	485.358	0.434282	0.0924469	4.79199	1.65138e-06	9.30794e-05	87.9425	1.42167	73.3766	1.07405
Gpx2	153.058	1.16173	0.26174	4.79123	1.65759e-06	9.31177e-05	46.6814	0.571074	19.4805	0.245955
Krt80	1083.04	0.61174	0.134136	4.78769	1.6871e-06	9.42089e-05	61.1726	1.26505	70.7792	1.34323
Ptp4a2	140.134	1.13416	0.255907	4.76847	1.85632e-06	0.000102572	56.5265	0.610391	27.2727	0.277861
Mfge8	39.8477	2.28969	0.498135	4.72759	2.27199e-06	0.000123516	29.0929	0.281947	4.54545	0.0485206
Krt16	168.389	2.59605	0.619928	4.69981	2.604e-06	0.000140658	13.2743	0.244399	7.79221	0.120046
Rbms1	174.323	0.7751	0.175094	4.66891	3.02808e-06	0.000160985	56.4159	0.638548	35.7143	0.397791
Ide	212.985	0.91208	0.209523	4.66817	3.03893e-06	0.000161054	47.3451	0.57687	35.7143	0.413993
Cltc	149.888	0.814335	0.18579	4.62639	3.72094e-06	0.000192359	59.0708	0.616837	31.1688	0.337923
Dusp6	60.3158	1.7454	0.407351	4.59778	4.27021e-06	0.000218741	25.1106	0.265548	8.44156	0.0921073
Ctsd	393.509	0.749317	0.17485	4.57326	4.80184e-06	0.000244487	72.2345	1.09276	49.3506	0.724175
Mxd1	174.875	0.965161	0.229612	4.54593	5.46941e-06	0.000274333	36.615	0.508	24.6753	0.325448
Rbp1	52.8796	1.83544	0.431698	4.54528	5.48621e-06	0.000274359	26.1062	0.252972	4.54545	0.0693001
Capzb	251.078	0.611579	0.141527	4.52966	5.90791e-06	0.000293705	68.5841	0.85945	53.8961	0.620159
Cldn4	248.339	0.834454	0.200222	4.48536	7.27894e-06	0.000359742	38.2743	0.571776	32.4675	0.430907
Gpc1	36.3445	2.1236	0.491565	4.46725	7.92308e-06	0.000388162	29.4248	0.231393	5.19481	0.0415961
Skint3	77.6039	1.43355	0.352483	4.43556	9.1833e-06	0.000439676	35.3982	0.350461	11.039	0.115349
Cmtm8	110.692	1.29549	0.320853	4.43061	9.39657e-06	0.000447346	41.0398	0.444448	17.5325	0.17714
Hes1	241.467	0.782889	0.189747	4.42338	9.71677e-06	0.000461286	60.177	0.784839	35.0649	0.433235
Sytl2	44.4692	2.08403	0.505527	4.40733	1.04654e-05	0.000491289	29.5354	0.267511	6.49351	0.0601882
Cldnd1	184.731	0.795975	0.193199	4.40739	1.04625e-05	0.000491289	57.9646	0.679869	34.4156	0.408104
Chl1	422.489	0.421066	0.0987453	4.39377	1.11404e-05	0.000518644	87.9425	1.33205	69.4805	0.964037
Plxna1	97.8853	0.994127	0.243192	4.37593	1.20915e-05	0.000559831	48.8938	0.477941	24.026	0.248576
Abhd12	76.2381	1.08073	0.265082	4.35461	1.33303e-05	0.000610477	33.6283	0.33751	16.8831	0.183748
Tent5a	107.954	1.20911	0.304873	4.35155	1.3518e-05	0.000617394	36.615	0.41711	18.1818	0.195335
Bglap3	39.0048	4.17769	0.941547	4.34444	1.39634e-05	0.000634301	9.18142	0.134189	1.2987	0.00829664
Rassf9	84.4141	1.0469	0.259077	4.33545	1.45465e-05	0.000657244	39.9336	0.38106	18.1818	0.178461
Jmy	179.725	1.05883	0.27128	4.29408	1.75422e-05	0.000786272	52.7655	0.651826	21.4286	0.279332
Atp6v1c2	507.978	0.744663	0.189974	4.24163	2.21904e-05	0.000976434	48.8938	0.902435	42.2078	0.62375
Slc2a1	34.8273	2.45359	0.613082	4.22959	2.34123e-05	0.00102485	27.2124	0.227187	3.8961	0.0527859
Cdc42ep4	63.8938	1.14031	0.293666	4.16919	3.05682e-05	0.0013142	34.8451	0.303798	14.2857	0.130698
Cpe	1008.78	0.595989	0.153961	4.13157	3.60299e-05	0.00151803	74.6681	1.57475	56.4935	1.10697
Ddi2	95.6466	1.12373	0.300069	4.12647	3.68375e-05	0.00154434	44.8009	0.434395	18.1818	0.181248
Krt23	166.929	1.14954	0.313251	4.11964	3.79462e-05	0.00158294	25.2212	0.409547	15.5844	0.188877
mt-Co3	3478.2	0.449896	0.114178	4.11378	3.89225e-05	0.00161567	99.6681	3.37064	99.3506	2.95781
Myof	52.0864	1.63974	0.441325	4.10282	4.0814e-05	0.00166725	30.9735	0.312378	9.74026	0.089143
Dusp7	96.0724	1.078	0.288991	4.10258	4.08577e-05	0.00166725	44.0265	0.437308	20.7792	0.21614
Pcgf3	52.2655	1.45279	0.389003	4.08231	4.45904e-05	0.0017978	29.0929	0.287288	11.039	0.112883
Igsf3	29.6034	3.18659	0.795484	4.07776	4.54714e-05	0.00182653	23.1195	0.198241	1.2987	0.0168086
mt-Nd4	6048.46	0.452715	0.115882	4.07685	4.565e-05	0.00182741	99.7788	3.87953	99.3506	3.49623
Tomm40	40.4395	1.88813	0.50515	4.07171	4.66686e-05	0.00185935	29.646	0.243525	6.49351	0.0635936
Psmd4	100.632	0.893461	0.239745	4.0579	4.9516e-05	0.00194068	50.7743	0.471739	24.026	0.255378
Ndufa4	96.9586	1.05015	0.286557	4.03953	5.35586e-05	0.00208458	47.0133	0.452745	21.4286	0.205987
Ndufa1	128.833	0.916917	0.250137	4.02788	5.62827e-05	0.00216908	57.4115	0.579535	29.2208	0.311345
Cnfn	54.9289	1.60821	0.447944	4.01543	5.93373e-05	0.00226675	8.96018	0.132792	5.19481	0.0611985
Rai14	51.1635	1.22355	0.328563	4.00748	6.13711e-05	0.00232424	33.7389	0.290467	11.6883	0.105292
AA467197	45.4269	5.24814	1.2033	4.0055	6.18873e-05	0.00233854	11.1726	0.171702	0.649351	0.00983814
Pla2g2d	28.2272	3.67957	0.894112	4.00145	6.29568e-05	0.00236833	18.2522	0.162318	1.2987	0.006379
Ero1a	54.5649	1.42777	0.397581	3.97476	7.04517e-05	0.00263264	29.646	0.26159	10.3896	0.0973162
Acp7	36.3576	1.57571	0.421779	3.97223	7.12037e-05	0.00264316	11.1726	0.150445	2.5974	0.0363436
Parm1	28.641	2.71252	0.716522	3.96361	7.38236e-05	0.00272243	22.1239	0.172802	2.5974	0.0281978
Pgk1	88.3157	1.10164	0.309606	3.95887	7.5306e-05	0.002765	39.4912	0.376506	17.5325	0.184072
Calm4	547.601	1.22832	0.358868	3.95119	7.77644e-05	0.00283672	50.6637	0.852651	35.7143	0.578427
Rab15	62.304	1.16962	0.324247	3.95169	7.76002e-05	0.00283672	31.8584	0.300204	12.987	0.128668
Prss12	37.6603	1.91597	0.532349	3.94937	7.83586e-05	0.00285222	26.7699	0.223889	5.84416	0.0501712
Bicdl1	66.0327	1.25991	0.355894	3.93768	8.2273e-05	0.00298825	30.3097	0.295217	11.6883	0.133121
Actn4	718.991	0.277921	0.0728199	3.93309	8.38622e-05	0.0030329	91.0398	1.64867	84.4156	1.42239
Arpc2	355.006	0.405174	0.107084	3.92868	8.54124e-05	0.00306267	77.7655	1.07122	59.7403	0.794715
Tcf4	123.428	0.899582	0.253594	3.91667	8.97787e-05	0.00317596	52.2124	0.556012	24.026	0.266798
Ndrg2	122.555	0.793079	0.220235	3.91462	9.05464e-05	0.00319242	43.6947	0.467232	24.6753	0.258883
Stom	37.8018	1.48391	0.409713	3.89538	9.8043e-05	0.00340851	24.8894	0.224644	7.79221	0.0703653
Pfn1	272.031	0.638778	0.177737	3.88262	0.000103336	0.00358338	66.7035	0.892787	51.9481	0.62152
Tmcc3	100.054	0.803751	0.226031	3.85335	0.000116512	0.00398292	46.1283	0.438812	20.1299	0.217129
Slc39a2	34.6161	1.6275	0.456002	3.85076	0.000117751	0.00401713	15.0442	0.14867	5.19481	0.0536155
Nme1	41.4403	1.61836	0.467532	3.83865	0.000123714	0.00421203	28.5398	0.225751	7.79221	0.0676219
Pla2g2f	951.893	1.22718	0.374172	3.834	0.000126076	0.00425802	59.6239	1.21525	42.2078	0.79905
Pdzrn3	186.032	0.673285	0.191476	3.8171	0.000135027	0.00449725	54.646	0.693314	37.6623	0.421155
Fgfbp1	48.1381	1.71327	0.514761	3.79872	0.000145448	0.00482525	17.6991	0.181315	6.49351	0.0627626
Gm15635	29.5268	2.14341	0.613135	3.79238	0.000149209	0.00492099	22.1239	0.170943	3.24675	0.0182777
Anxa9	76.6959	1.1712	0.350676	3.78402	0.000154313	0.00506947	21.5708	0.268306	11.039	0.131614
Vangl1	81.4125	1.07112	0.317757	3.78197	0.000155595	0.00510164	41.1504	0.385235	17.5325	0.18601
Slc40a1	165.564	0.791511	0.232578	3.76928	0.00016372	0.00532658	48.6726	0.574816	30.5195	0.34627
Cnn2	143.531	0.779427	0.231922	3.71782	0.000200947	0.00640182	45.5752	0.512534	26.6234	0.301179
Ntn4	32.7537	4.70973	1.17558	3.6907	0.000223636	0.00705795	25.885	0.247019	0.649351	0.00767868
Lgals9	22.2604	2.31174	0.65077	3.67157	0.000241063	0.0075234	15.1549	0.135282	3.24675	0.02936
Adgrg1	106.675	0.830274	0.252765	3.65183	0.000260382	0.00808144	40.5973	0.416694	22.0779	0.245198
Smtn	40.7947	1.22452	0.368587	3.64586	0.000266502	0.00821088	27.4336	0.23547	7.14286	0.0747688
Prn	23.5742	2.76	0.796998	3.63186	0.000281388	0.00863793	6.96903	0.0700748	2.5974	0.0251574
Gapdh	138.559	0.789093	0.243196	3.62273	0.000291508	0.00888388	53.6504	0.560167	33.1169	0.362787
Ier3ip1	116.857	0.658423	0.196216	3.60434	0.000312944	0.00943478	49.6681	0.474164	31.1688	0.309047
Bsg	231.422	0.645746	0.196431	3.60473	0.000312472	0.00943478	69.469	0.842501	50.6494	0.58689
Wbp1l	31.6464	1.78177	0.557765	3.5879	0.000333353	0.00996098	22.7876	0.181121	5.19481	0.0550625
Gpc4	59.0199	1.17088	0.37281	3.58835	0.00033278	0.00996098	35.3982	0.314462	11.039	0.112246
Adgrf4	54.433	1.21391	0.386161	3.57942	0.000344357	0.0102173	34.9558	0.301018	11.039	0.0950387
Rnf149	80.4895	0.967571	0.309218	3.55461	0.000378536	0.0110563	43.8053	0.352952	24.026	0.180838
Psma3	77.8081	0.963163	0.312012	3.51353	0.000442195	0.0126956	42.0354	0.369254	18.1818	0.182413
Ap2m1	208.811	0.489886	0.147138	3.50926	0.000449355	0.0128792	63.2743	0.746365	45.4545	0.530732
Psmd8	85.3351	0.830994	0.264675	3.5055	0.000455743	0.013018	43.031	0.401507	20.7792	0.189802
mt-Nd2	3157.28	0.217117	0.0633035	3.49069	0.000481773	0.0136635	99.4469	3.1615	99.3506	2.9584
Rad23b	122.702	0.769271	0.248964	3.47861	0.000504029	0.0142285	50.6637	0.494705	25.974	0.271812
Pfkp	42.591	1.26399	0.414117	3.47633	0.00050833	0.0143259	27.4336	0.238107	9.09091	0.103906
Psmc1	59.2018	1.10953	0.367897	3.47164	0.000517284	0.0145055	35.5088	0.30496	14.9351	0.144279
Il18	105.324	0.837915	0.274443	3.4631	0.000533989	0.0148015	25.7743	0.316725	13.6364	0.157018
Degs1	96.7238	0.762708	0.245082	3.46347	0.000533252	0.0148015	43.4735	0.430479	25.3247	0.281633
Abcc1	66.6594	1.02908	0.342578	3.45398	0.000552371	0.0152608	36.0619	0.322069	12.987	0.125014
Sema6a	118.092	0.79746	0.260611	3.44885	0.00056297	0.0155282	46.0177	0.495389	21.4286	0.245727
Ncor2	67.3027	1.04366	0.349818	3.4465	0.000567889	0.0156128	39.0487	0.350967	14.2857	0.157062
Ssr4	49.7073	1.13368	0.376832	3.43997	0.000581782	0.0159168	32.9646	0.254384	11.6883	0.113218
Flnb	96.9827	0.840159	0.277615	3.43756	0.000586971	0.0160068	46.792	0.46896	20.7792	0.231366
Tcim	88.5573	0.921506	0.309149	3.43182	0.000599545	0.0162185	31.3053	0.307417	12.3377	0.148849
Sprr4	119.338	1.06099	0.369472	3.41695	0.000633269	0.0171033	19.8009	0.285852	8.44156	0.148421
Psca	29.3131	3.44359	1.12819	3.41547	0.000636726	0.0171692	4.86726	0.0842189	0.649351	0.0158507
Aqp9	25.5715	4.2645	1.17469	3.40763	0.000655289	0.0175853	16.3717	0.156015	0.649351	0.00501899
Acer2	27.8981	1.74628	0.58386	3.40449	0.000662885	0.0177327	20.1327	0.160457	4.54545	0.0368881
Dhcr7	47.5624	1.22643	0.419176	3.40363	0.000664963	0.0177601	22.0133	0.220582	7.79221	0.0798014
Gan	199.471	0.845688	0.288365	3.40171	0.000669668	0.0178292	38.9381	0.526254	27.2727	0.343525
Pcdh1	172.564	0.737359	0.247025	3.38774	0.000704707	0.0185569	53.8717	0.62775	33.7662	0.380689
Furin	33.0661	1.3245	0.44218	3.37647	0.000734232	0.0192742	25.4425	0.199344	7.14286	0.0677739
Rnf227	135.778	0.751116	0.252864	3.36613	0.000762296	0.0198562	18.6947	0.279485	14.2857	0.22284
Jup	1039.67	0.369989	0.117296	3.31604	0.000913029	0.0232086	93.4735	1.9256	85.0649	1.60272
Cnn3	51.8052	1.09594	0.386499	3.3124	0.00092499	0.0233366	27.6549	0.251801	12.3377	0.111262
Snn	38.179	1.16918	0.405587	3.30218	0.000959368	0.0241317	25.4425	0.205267	7.79221	0.0837792
Gsto1	48.8073	0.915211	0.31184	3.29085	0.000998861	0.0249021	29.3142	0.257255	11.6883	0.120616
Ctnnd1	207.371	0.582532	0.195753	3.29097	0.000998423	0.0249021	66.4823	0.784759	38.961	0.469045
Runx1	35.157	1.39001	0.497049	3.29036	0.00100061	0.0249088	24.3363	0.21158	5.84416	0.0634897
Efhd2	57.7346	1.05213	0.3768	3.28127	0.0010334	0.0256871	30.7522	0.265725	12.987	0.120161
Flrt3	89.3261	0.847716	0.299606	3.27687	0.00104966	0.0260422	37.9425	0.420876	17.5325	0.200849
Map1lc3a	549.319	0.576365	0.19534	3.27524	0.00105571	0.0261261	77.2124	1.25493	62.987	0.944639
Il36rn	22.8527	4.04896	1.18533	3.26207	0.001106	0.0271698	11.3938	0.118168	0.649351	0.00887943
Scn1b	21.2105	2.11103	0.730113	3.25381	0.00113868	0.0277717	15.2655	0.119973	2.5974	0.0216515
Cers2	27.0772	2.46526	0.655429	3.25109	0.00114962	0.0279979	19.3584	0.154816	5.19481	0.0515246
Adamts1	32.6506	1.43901	0.523165	3.24696	0.00116646	0.0283261	14.0487	0.132363	3.8961	0.0421311
Foxq1	82.2963	0.935863	0.342198	3.23714	0.00120733	0.0290259	31.8584	0.321783	18.1818	0.188894
Cnih4	63.9053	0.93795	0.340572	3.22359	0.00126594	0.0301339	37.7212	0.31744	14.9351	0.133808
Cdk2ap1	96.0139	0.657046	0.227852	3.2098	0.00132829	0.0313526	48.7832	0.406861	27.9221	0.244808
Txn1	334.231	0.347309	0.110117	3.20997	0.0013275	0.0313526	74.3363	1.00555	66.8831	0.880185
Serp1	97.5928	0.607583	0.209731	3.20693	0.0013416	0.0316069	43.2522	0.397247	24.026	0.237967
Mrps33	43.7278	1.1508	0.426409	3.20621	0.00134496	0.0316132	30.4204	0.230362	9.09091	0.0722146
Sprr1b	55.354	7.58212	2.34398	3.20379	0.00135632	0.0318042	4.86726	0.0708711	0	0
Fhip1a	28.6793	1.38533	0.502147	3.19824	0.00138268	0.0323278	22.8982	0.171714	6.49351	0.0418187
Ehf	116.595	0.783622	0.285347	3.19817	0.00138304	0.0323278	39.0487	0.422476	17.5325	0.188401
Sphk1	45.1785	1.11203	0.413926	3.18907	0.00142729	0.0331782	23.2301	0.214102	8.44156	0.0833184
Atp11b	76.5294	0.91567	0.340856	3.18201	0.00146256	0.0339395	40.0442	0.359021	16.2338	0.176942
Atp6v0c	383.584	0.462746	0.157392	3.18171	0.00146407	0.0339395	76.4381	1.09518	66.8831	0.87978
Add3	32.2579	1.38545	0.520969	3.17633	0.00149153	0.0344339	20.0221	0.168278	5.84416	0.0505182
Fzd6	56.0308	1.02609	0.388202	3.16768	0.00153661	0.0352813	35.6195	0.304985	13.6364	0.118928
Serinc2	148.25	0.804027	0.301265	3.15798	0.00158867	0.0361808	51.7699	0.554617	25.974	0.284489
Mkrn2os	20.0697	3.82306	1.1631	3.1477	0.00164562	0.0372763	13.1637	0.122163	0.649351	0.00470806
Ccser2	97.8011	0.685558	0.247912	3.13896	0.00169547	0.0379712	37.0575	0.365997	20.1299	0.228427
Tspan33	30.5351	1.16865	0.425749	3.13753	0.00170377	0.0380818	17.146	0.14411	7.14286	0.0706359
Dsc3	648.581	0.262298	0.0862787	3.13221	0.00173498	0.038728	88.0531	1.51657	78.5714	1.31464
Lpcat3	28.5228	1.21135	0.440233	3.13134	0.0017401	0.0387909	22.1239	0.165021	6.49351	0.0627504
Sdr16c6	52.0828	1.06508	0.414602	3.11763	0.0018231	0.0402683	25.885	0.234193	12.3377	0.103296
Arl4a	73.9103	0.838682	0.317655	3.10945	0.00187433	0.0412916	39.1593	0.367578	16.8831	0.190495
Prnd	19.4457	3.7677	1.16777	3.10754	0.0018865	0.0414512	6.74779	0.0666669	1.2987	0.00566308
Psmb7	115.861	0.68206	0.252544	3.09699	0.00195497	0.0428442	53.5398	0.525555	27.9221	0.277465
S100a14	423.775	0.433617	0.151431	3.09198	0.00198824	0.0434038	78.6504	1.16165	62.3377	0.878077
Duox1	22.675	1.81005	0.703087	3.08774	0.00201685	0.0439714	16.0398	0.133859	3.24675	0.0341649
Aldh1a2	44.3231	7.21238	2.28525	3.0816	0.00205888	0.0445994	24.3363	0.254849	0	0
Abhd6	17.3995	1.79327	0.636432	3.07413	0.00211118	0.0456149	14.2699	0.10356	2.5974	0.0266148
Casp1	35.0332	1.00448	0.377332	3.06111	0.00220519	0.0472825	23.3407	0.184093	8.44156	0.0771792
Cab39l	41.0633	1.12753	0.451985	3.05063	0.00228365	0.0487787	26.8805	0.206216	9.09091	0.072057
Epha1	48.5545	0.871232	0.333348	3.04064	0.00236077	0.0501715	27.2124	0.232166	11.039	0.100702
Prdx5	456.911	0.402186	0.141902	3.03897	0.00237388	0.0503866	78.0973	1.17691	72.7273	1.03591
Sostdc1	70.0957	0.893626	0.356778	3.03288	0.00242234	0.0512217	28.0973	0.325062	11.039	0.14627
Ctsl	568.371	1.11333	0.487705	3.02631	0.0024756	0.0520865	59.5133	1.03233	20.7792	0.367173
Plk2	25.1742	1.4844	0.59837	3.0215	0.00251527	0.0527893	15.4867	0.141308	3.24675	0.0269089
G6pdx	21.011	1.71548	0.676963	3.02023	0.0025258	0.0529445	17.5885	0.12613	3.24675	0.0214279
Arhgap1	44.7128	0.984157	0.390547	3.01861	0.00253938	0.053163	29.3142	0.236787	11.6883	0.101483
Lap3	30.4071	1.27223	0.514295	3.01558	0.00256485	0.0536296	20.9071	0.178683	6.49351	0.0686319
Litaf	85.3944	0.755382	0.294669	3.01424	0.00257621	0.0537338	37.5	0.35283	18.1818	0.18803
Fkbp1a	195.457	0.537614	0.200385	3.00026	0.00269748	0.0561242	59.8451	0.715421	46.1039	0.539432
Ace2	26.3094	1.53047	0.639347	2.99836	0.00271433	0.0564051	17.0354	0.134387	4.54545	0.0389813
Cyb5r3	149.635	0.656826	0.257473	2.97357	0.00294353	0.060423	53.208	0.604459	36.3636	0.416441
Hr	546.088	0.28571	0.100123	2.97278	0.00295119	0.0604331	88.7168	1.47978	79.2208	1.23527
Cpsf4l	16.745	3.50294	1.14543	2.9685	0.0029926	0.0610584	13.1637	0.112822	0.649351	0.00840501
Ltbp4	53.8885	0.960642	0.398519	2.96665	0.00301062	0.0613519	30.0885	0.311141	12.987	0.147355
Hsd17b2	15.7011	3.43678	1.09307	2.96412	0.00303548	0.0616447	9.73451	0.0841882	0.649351	0.00470806
Hk2	46.0696	0.774497	0.306677	2.95897	0.00308664	0.0625983	26.8805	0.230298	12.987	0.128347
Eya2	20.5023	1.65017	0.675957	2.95295	0.00314749	0.063679	17.8097	0.143367	3.24675	0.0359325
Inava	92.9305	0.685779	0.271376	2.94891	0.003189	0.0642874	42.5885	0.393598	23.3766	0.223239
Fhl2	24.3885	1.42005	0.593188	2.94768	0.00320165	0.064423	16.1504	0.122593	3.24675	0.030746
Fam89a	14.7716	1.92791	0.708819	2.94257	0.00325498	0.0648644	9.95575	0.0759182	1.94805	0.0186117
Mtf2	20.308	1.62408	0.669978	2.93649	0.00331953	0.0658141	17.3673	0.129046	2.5974	0.0236663
H6pd	15.2941	3.38488	1.09427	2.93158	0.00337239	0.0664735	13.8274	0.102947	0.649351	0.00711873
Map2k1	73.9975	0.638398	0.24722	2.92901	0.00340044	0.0668701	37.0575	0.314436	19.4805	0.190554
Nccrp1	16.6389	2.03269	0.807631	2.92695	0.00342301	0.0671572	10.0664	0.0953671	1.94805	0.0249403
Il11ra1	103.253	0.534444	0.203273	2.91348	0.00357421	0.0695168	46.6814	0.4756	29.2208	0.313825
Tpm4	127.495	0.605697	0.240059	2.90713	0.00364761	0.0705776	48.1195	0.49387	31.1688	0.317506
Psmd2	86.1722	0.710392	0.289689	2.90619	0.0036586	0.0706281	46.2389	0.410871	22.7273	0.203703
mt-Nd4l	916.567	0.315818	0.114699	2.89947	0.00373797	0.0719132	94.8009	1.95616	85.7143	1.61714
Adam10	60.7477	0.820847	0.343007	2.89583	0.00378161	0.07234	32.7434	0.283781	14.9351	0.151181
Sh3pxd2a	122.638	0.611701	0.244837	2.88891	0.00386585	0.0734552	54.8673	0.554889	28.5714	0.335915
Canx	143.254	0.506654	0.195921	2.88889	0.00386606	0.0734552	58.0752	0.586342	37.013	0.401871
Chchd2	460.302	0.259573	0.0933057	2.88903	0.00386427	0.0734552	85.0664	1.28009	69.4805	1.07507
Cpm	13.8856	2.3303	0.863613	2.88606	0.00390097	0.0740245	7.74336	0.0770037	1.2987	0.0134022
Gpd2	19.8565	1.58394	0.684764	2.86498	0.00417034	0.078353	14.4912	0.106507	2.5974	0.0328251
Orm1	16.221	1.95292	0.810034	2.85971	0.00424026	0.0794013	13.7168	0.103642	1.94805	0.0202692
Pmaip1	15.3625	3.30681	1.14867	2.85869	0.00425398	0.0795696	13.2743	0.10463	0.649351	0.00478919
Arhgef4	17.7317	1.71281	0.727708	2.85728	0.00427295	0.0798359	17.4779	0.129289	2.5974	0.0221684
Ctsc	33.8397	0.930147	0.385849	2.85652	0.00428306	0.0799363	19.6903	0.162222	8.44156	0.0902949
Cast	201.185	0.44751	0.172686	2.85345	0.00432472	0.0806245	61.0619	0.705801	42.8571	0.49544
Ube2f	46.2309	0.935094	0.409298	2.84996	0.00437242	0.0813815	27.9867	0.230145	11.6883	0.11011
Slc26a9	29.2416	1.55473	0.76692	2.84079	0.00450019	0.0833425	9.95575	0.118725	4.54545	0.0285867
Slpi	30.924	6.51089	2.20458	2.83308	0.00461016	0.0848199	7.30088	0.0996773	0	0
Chpt1	29.0146	1.15888	0.516901	2.83194	0.0046266	0.0850295	20.5752	0.155684	5.84416	0.0532173
Calml3	553.869	0.441284	0.172028	2.82973	0.00465873	0.0854338	73.3407	1.2193	60.3896	0.990409
Alox12e	224.162	0.357036	0.134677	2.82623	0.00470989	0.0859976	40.3761	0.546254	25.3247	0.390772
Phyh	63.6386	0.7202	0.302491	2.82499	0.00472819	0.0862382	36.1726	0.310785	14.9351	0.157026
Rars	37.7854	0.880271	0.37426	2.81999	0.00480253	0.087405	25.1106	0.187609	10.3896	0.0829633
Eif1ad	97.5689	0.562804	0.227136	2.8173	0.00484287	0.0879889	35.5088	0.356043	21.4286	0.235874
Casp3	22.3138	1.45354	0.672235	2.80935	0.00496419	0.0890016	16.4823	0.130399	3.24675	0.0366886
1700126G02Rik	25.1775	1.25816	0.571504	2.81038	0.00494835	0.0890016	22.5664	0.175441	5.19481	0.0443021
Mark3	45.567	0.895754	0.397539	2.80738	0.00499469	0.0891203	29.9779	0.240462	11.6883	0.122481
Ube2m	54.529	0.823199	0.361434	2.80529	0.00502709	0.0891805	32.3009	0.268228	13.6364	0.123348
Map2k4	59.6101	0.677342	0.280519	2.80395	0.005048	0.0894574	30.6416	0.264719	14.2857	0.169034
Fmn1	40.1416	0.96653	0.437355	2.79572	0.00517839	0.0911927	22.3451	0.20495	7.79221	0.0746929
Hspa4l	93.594	0.591774	0.244265	2.79192	0.00523961	0.0919824	39.7124	0.376045	18.8312	0.229707
Rpl41	971.147	0.332554	0.1272	2.79058	0.00526137	0.0921724	93.4735	1.83999	91.5584	1.61455
Atp5k	194.403	0.380126	0.14189	2.7885	0.00529533	0.092671	60.2876	0.675362	44.8052	0.533773
Gclm	40.4314	0.959876	0.437167	2.78803	0.00530297	0.0927085	25.3319	0.21665	11.039	0.118033
Ulk1	74.4571	0.639598	0.268184	2.78338	0.00537956	0.0937557	40.2655	0.364452	22.0779	0.230046
Nfe2l1	115.996	0.542445	0.222517	2.7796	0.00544257	0.0946581	47.677	0.465161	27.2727	0.284942
Psma2	108.768	0.478677	0.193702	2.77712	0.00548427	0.095285	49.7788	0.45615	29.8701	0.310002
Fdft1	28.8724	1.1271	0.522947	2.77447	0.00552912	0.0959564	18.9159	0.148743	6.49351	0.0607262
Slc6a8	77.456	0.560567	0.232553	2.76149	0.00575383	0.0990493	39.823	0.352783	18.1818	0.185652
Wdr12	13.9554	2.21135	0.925256	2.76105	0.00576153	0.0990806	14.1593	0.0995956	1.2987	0.013835
Kdm6b	59.5397	0.780472	0.347035	2.75955	0.00578815	0.0993983	35.7301	0.310781	14.2857	0.142289
Hdac4	32.1999	1.03416	0.481015	2.75488	0.00587132	0.100456	24.5575	0.185829	7.79221	0.0697642
Pcp4	26.5566	6.23364	2.15249	2.74725	0.00600967	0.102201	13.0531	0.162897	0	0
Il4ra	13.7675	2.18722	0.920788	2.74658	0.00602197	0.102269	12.0575	0.0812114	1.2987	0.0169587
Sub1	50.7359	0.71162	0.305823	2.74367	0.00607559	0.10301	32.0796	0.260809	14.9351	0.154675
Psmb2	122.663	0.573406	0.24444	2.73665	0.00620677	0.104812	52.5442	0.503792	33.1169	0.347308
Gadd45a	13.6267	2.16694	0.928553	2.72506	0.00642896	0.107338	12.6106	0.0922148	1.2987	0.0139753
Glmp	26.3842	1.13577	0.544308	2.72068	0.00651484	0.108172	21.792	0.161331	5.84416	0.0538198
Krt6b	63.776	6.87276	2.87563	2.71873	0.00655333	0.10849	3.76106	0.0727427	0	0
Pdlim7	11.9349	2.06993	0.815355	2.71878	0.00655238	0.10849	11.2832	0.0902691	1.2987	0.0116148
Ckap4	151.811	0.583741	0.254976	2.70739	0.00678151	0.11161	51.3274	0.541725	34.4156	0.392296
Fam120a	82.2104	0.661716	0.294705	2.70639	0.00680191	0.111837	43.8053	0.386363	22.7273	0.233886
Gm20390	67.5001	0.611787	0.26253	2.70558	0.0068185	0.111891	48.2301	0.321546	31.8182	0.230411
Gpcpd1	30.9921	0.876157	0.391917	2.69626	0.00701234	0.114183	20.6858	0.165733	7.79221	0.0705127
Sin3b	40.0864	0.916878	0.44269	2.69257	0.00709046	0.11501	27.323	0.208828	10.3896	0.0904131
H1f2	49.2334	0.856796	0.41098	2.68819	0.00718398	0.116415	22.1239	0.20715	6.49351	0.0901006
Psmd11	111.957	0.476399	0.199788	2.67304	0.00751663	0.120413	48.7832	0.467195	31.8182	0.325499
Cebpb	305.137	0.319811	0.126703	2.67273	0.00752357	0.120413	64.7124	0.848842	46.1039	0.636975
Capza1	46.2717	0.824436	0.393332	2.66777	0.00763572	0.121861	30.7522	0.240921	11.6883	0.100589
Cyp27a1	26.0771	0.976902	0.456962	2.65742	0.00787401	0.124854	18.1416	0.154592	6.49351	0.0758424
Uck2	38.5271	0.791602	0.364963	2.6554	0.0079214	0.125469	26.2168	0.204826	9.74026	0.0959942
Gale	18.6895	1.36808	0.68899	2.65257	0.00798814	0.126171	16.1504	0.109139	2.5974	0.0297344
Pyurf	17.1623	1.31143	0.620358	2.65062	0.00803442	0.126638	14.0487	0.100453	3.24675	0.0330469
Ap1s1	33.9109	0.967585	0.48411	2.65037	0.00804026	0.126638	24.0044	0.184214	8.44156	0.0621298
Chic2	128.056	0.549997	0.243218	2.64777	0.00810237	0.126967	50.2212	0.514404	28.5714	0.327859
Mlf2	179.343	0.376762	0.155447	2.63671	0.0083714	0.129672	63.6062	0.679872	44.1558	0.501864
Irx4	20.0405	1.24596	0.631583	2.63137	0.00850417	0.131487	16.5929	0.127877	3.24675	0.0424164
Btf3	139.577	0.411279	0.17246	2.61983	0.00879736	0.134066	57.4115	0.580315	33.1169	0.383112
Pnpo	12.4572	2.83771	1.14215	2.61641	0.00888609	0.135038	11.615	0.0820917	0.649351	0.00502464
Gm52981	12.659	2.8527	1.16575	2.61263	0.00898484	0.136293	10.7301	0.0877427	0.649351	0.00645918
Fam102b	37.7904	0.750254	0.351983	2.61036	0.0090448	0.137079	23.2301	0.185029	9.09091	0.0908029
Oplah	21.7856	1.14762	0.59586	2.60138	0.00928489	0.140213	16.8142	0.141355	4.54545	0.0390435
Msmo1	158.996	0.442813	0.190834	2.60039	0.00931192	0.140496	45.1327	0.519783	30.5195	0.358989
Atp6ap1	104.801	0.582706	0.268694	2.59968	0.00933115	0.14066	51.2168	0.485784	27.9221	0.264535
Ttc39b	23.97	1.10651	0.582404	2.59896	0.00935067	0.140828	18.9159	0.132276	5.19481	0.03838
Fam8a1	17.8344	1.28988	0.675061	2.58389	0.00976937	0.145573	15.708	0.114419	3.24675	0.0327455
Manba	37.1646	1.01203	0.571475	2.58341	0.0097829	0.145646	24.5575	0.20394	6.49351	0.0639302
Me1	43.1214	0.706668	0.335316	2.57836	0.00992709	0.147402	22.5664	0.202788	10.3896	0.100953
Ndufv2	103.928	0.467628	0.203103	2.57708	0.009964	0.14782	45.7965	0.41632	29.2208	0.298004
Pdrg1	106.641	0.512061	0.229801	2.57509	0.0100215	0.148412	46.792	0.457965	27.9221	0.2968
Fhl3	11.6661	2.74092	1.12502	2.56766	0.0102388	0.150835	11.5044	0.0825144	0.649351	0.00840501
Snd1	39.7448	0.738115	0.355924	2.56294	0.010379	0.152766	27.2124	0.220506	9.74026	0.104308
Fmnl2	11.6517	2.71688	1.12372	2.56031	0.0104579	0.153258	12.2788	0.0922823	0.649351	0.00714889
Vav3	13.9373	1.57598	0.81351	2.55936	0.0104865	0.153543	12.1681	0.0958676	1.94805	0.0254096
Rab1a	172.62	0.488604	0.221682	2.55205	0.0107093	0.156398	58.7389	0.638861	37.013	0.426908
Flg	12.4723	1.90179	0.953624	2.54675	0.0108731	0.158023	5.30973	0.0590291	1.2987	0.0154653
Pkm	133.475	0.514553	0.236445	2.5468	0.0108716	0.158023	55.531	0.569852	33.1169	0.366685
Acad9	41.5997	0.793821	0.408727	2.54047	0.0110703	0.160419	29.646	0.22171	13.6364	0.108633
Gm47316	11.3707	2.6682	1.12804	2.53233	0.0113307	0.16335	11.1726	0.0738407	0.649351	0.00840501
Stat3	161.908	0.468551	0.212545	2.53109	0.0113709	0.16379	62.2788	0.655108	33.7662	0.395826
Tm9sf4	12.2353	1.85014	0.930519	2.53067	0.0113844	0.163844	12.5	0.0849772	1.2987	0.00659502
Gpaa1	25.0077	0.999389	0.545179	2.52809	0.0114684	0.164491	19.9115	0.156155	5.19481	0.0489719
Sprr1a	9939.97	0.422659	0.189904	2.52748	0.0114883	0.164637	68.2522	2.35142	35.7143	1.2255
Bcl2l11	15.499	1.34757	0.730417	2.5267	0.011514	0.164865	13.4956	0.102559	2.5974	0.0227053
Ralb	13.7038	1.52141	0.808018	2.52527	0.0115608	0.165284	12.7212	0.0925789	1.94805	0.0181102
Itgb6	12.044	1.83548	0.919165	2.52402	0.011602	0.165702	10.3982	0.0750531	1.2987	0.0149735
Pde1c	221.585	0.421694	0.187938	2.52344	0.0116213	0.165837	69.1372	0.860511	46.7532	0.566377
Tollip	32.4049	0.874352	0.468144	2.51964	0.0117473	0.167208	22.8982	0.177641	7.14286	0.0648046
1110038B12Rik	30.2533	0.889795	0.476113	2.51768	0.011813	0.167579	21.1283	0.175825	7.14286	0.0725785
Gm5149	10.4665	2.59074	1.0575	2.50792	0.0121444	0.171271	8.18584	0.0620243	0.649351	0.00437211
Smco4	49.8775	0.707889	0.363959	2.49754	0.0125059	0.175635	30.8628	0.251616	12.3377	0.122899
Erc1	37.7298	0.803013	0.429085	2.49642	0.0125453	0.176042	25.2212	0.21119	9.74026	0.0914357
Thbd	17.8299	5.42508	2.02648	2.4941	0.0126278	0.177051	14.6018	0.10924	0	0
Eva1a	21.0164	1.06609	0.602958	2.49168	0.0127141	0.177966	17.0354	0.122886	4.54545	0.04666
Ddit4	50.1349	1.03212	0.721007	2.48914	0.0128051	0.178942	30.8628	0.288481	9.09091	0.100579
Gstt3	15.7703	1.14783	0.594244	2.48747	0.0128654	0.179637	12.5	0.0928734	3.24675	0.0387185
Pabpc1	325.119	0.339169	0.148215	2.48359	0.0130065	0.181006	76.8805	1.04534	61.6883	0.846338
Retreg1	44.8063	0.739682	0.391057	2.48079	0.0131091	0.182133	27.5442	0.231968	12.3377	0.11456
Rnase2b	17.1602	5.38449	2.01912	2.47839	0.0131978	0.183038	11.0619	0.102913	0	0
Sqle	30.1889	0.868522	0.484968	2.46725	0.0136157	0.187474	17.4779	0.132518	7.79221	0.06681
Hsdl2	34.2228	0.831513	0.460611	2.46724	0.0136159	0.187474	23.2301	0.190794	8.44156	0.0839037
Gtf2ird1	31.5466	0.755354	0.386212	2.46243	0.0138001	0.189855	20.7965	0.16601	7.79221	0.0781102
Map7d1	34.257	0.831516	0.46524	2.46137	0.0138407	0.190259	20.9071	0.161219	8.44156	0.0830656
Tbrg1	52.8263	0.665141	0.343347	2.45971	0.0139049	0.190896	30.6416	0.250007	14.9351	0.151978
Pls3	308.212	0.289031	0.125168	2.45798	0.013972	0.191379	65.3761	0.849035	47.4026	0.644511
Faf2	25.0735	0.949071	0.553511	2.45414	0.0141222	0.192915	19.9115	0.153055	4.54545	0.0403441
Tmem167b	11.9704	1.3912	0.709529	2.45178	0.014215	0.193643	11.5044	0.0734464	1.94805	0.0181948
Dpp3	44.9768	0.73206	0.395766	2.45138	0.014231	0.193643	29.0929	0.228918	11.039	0.092279
Fundc2	66.3351	0.52443	0.251358	2.45199	0.0142067	0.193643	37.6106	0.32222	17.5325	0.184732
Lpp	62.3644	0.65241	0.340324	2.44935	0.0143114	0.194508	36.1726	0.313482	18.1818	0.173745
Klkb1	21.266	1.02614	0.611392	2.44842	0.0143485	0.194855	17.146	0.146117	3.8961	0.0398959
Atp5g1	107.117	0.522578	0.255872	2.44556	0.0144627	0.196248	45.9071	0.44869	28.5714	0.287872
Sgms1	45.0564	0.752719	0.415282	2.44526	0.0144747	0.196252	27.6549	0.225933	10.3896	0.113303
Gpr153	11.3149	1.70816	0.918482	2.44332	0.0145527	0.196922	11.615	0.0859856	1.2987	0.0163864
Dtnbp1	22.578	0.976106	0.570482	2.44316	0.0145591	0.196922	17.9204	0.134655	4.54545	0.0569345
Parl	36.4119	0.675264	0.343385	2.44071	0.0146585	0.197474	23.6726	0.179971	10.3896	0.0996934
Thop1	13.1219	1.407	0.820018	2.43788	0.0147738	0.198709	10.0664	0.0793172	0.649351	0.00758029
Psma5	37.6502	0.796894	0.451679	2.43443	0.0149155	0.200018	27.2124	0.204047	9.74026	0.0922634
Erbin	44.3549	0.72591	0.395333	2.43438	0.0149173	0.200018	30.9735	0.252992	12.987	0.130881
Myl9	15.153	1.24835	0.760797	2.43212	0.0150109	0.200936	8.29646	0.0729164	1.94805	0.0220286
Slc25a17	57.4953	0.580972	0.289723	2.42816	0.0151758	0.20288	33.7389	0.282421	15.5844	0.147548
Tpm3	137.015	0.483524	0.234936	2.42311	0.0153882	0.205009	55.9735	0.538331	35.7143	0.352523
Dync1i2	129.838	0.478274	0.231788	2.42087	0.0154833	0.205789	56.1947	0.548679	35.0649	0.348918
Pald1	24.689	0.93903	0.571409	2.4155	0.0157134	0.207701	19.2478	0.147226	5.19481	0.0486413
Abcf3	18.6433	0.937949	0.494386	2.41485	0.0157417	0.207912	14.1593	0.105201	4.54545	0.0343918
Peak1	36.3928	0.803639	0.469218	2.41367	0.0157926	0.208239	22.3451	0.205886	9.09091	0.0910021
Akirin1	39.2847	0.765685	0.436963	2.40942	0.0159779	0.210043	26.2168	0.19972	10.3896	0.0998499
Gpr107	32.0035	0.753348	0.40957	2.409	0.0159963	0.210121	24.6681	0.185195	9.09091	0.0782554
Ppp1r14c	156.934	0.449851	0.217408	2.40798	0.0160409	0.210543	52.2124	0.582023	40.2597	0.45705
Nucb2	22.4748	1.03354	0.706526	2.40261	0.0162786	0.212789	14.4912	0.128954	3.8961	0.0336653
Gyg	11.4137	1.31634	0.679321	2.3974	0.0165117	0.214055	10.0664	0.0760807	1.94805	0.0180945
Tmed9	160.471	0.34432	0.155931	2.39879	0.0164492	0.214055	59.9558	0.60083	41.5584	0.445845
Fam53b	9.01848	2.34319	1.00099	2.38806	0.0169375	0.217854	10.7301	0.0763803	0.649351	0.00686553
Lsm12	20.538	0.981424	0.613488	2.38835	0.016924	0.217854	17.146	0.120936	4.54545	0.0479646
Glo1	46.093	0.698653	0.391317	2.38758	0.0169599	0.217854	29.2035	0.230226	12.3377	0.132967
Adk	67.3885	0.613676	0.328397	2.3885	0.0169171	0.217854	25.9956	0.293479	18.1818	0.206394
Car2	15.5877	1.1694	0.79455	2.38093	0.0172691	0.221152	7.07965	0.0693632	1.94805	0.0228926
Churc1	18.5292	1.02342	0.649693	2.37958	0.0173326	0.221628	15.2655	0.106418	3.8961	0.034486
Tmsb10	95.5228	0.815931	0.55383	2.37626	0.0174892	0.223124	43.6947	0.447918	19.4805	0.187629
Nuak1	101.072	0.520583	0.266036	2.37463	0.0175666	0.223603	40.2655	0.39672	24.6753	0.259924
Fam83g	83.543	0.477428	0.23646	2.36656	0.0179543	0.227336	42.6991	0.390618	19.4805	0.243479
ENSMUSG00000117901	10.8176	1.5513	0.911575	2.36454	0.0180525	0.228236	10.9513	0.0791441	1.2987	0.0112777
Tnrc6b	33.393	0.772741	0.458898	2.36155	0.0181986	0.229223	21.9027	0.178121	8.44156	0.0918004
Slc37a2	15.4674	1.14986	0.818177	2.35819	0.0183642	0.230277	10.8407	0.0883527	2.5974	0.0216081
Klk5	77.778	0.602005	0.332383	2.35197	0.0186745	0.232962	26.9912	0.279056	14.2857	0.169042
Vapa	83.7502	0.540289	0.284217	2.35053	0.0187466	0.233508	44.3584	0.386585	21.4286	0.211884
Nes	13.9525	4.9543	1.95471	2.34749	0.0189006	0.235079	10.8407	0.0893643	0	0
Capn2	33.9312	0.775427	0.473106	2.34698	0.0189262	0.235224	23.3407	0.18419	9.09091	0.0817482
Man1a2	94.6905	0.525152	0.274728	2.34449	0.0190532	0.236105	43.6947	0.413361	25.974	0.247169
Pmm1	22.9148	0.843341	0.503951	2.34182	0.0191898	0.237069	16.8142	0.119841	5.84416	0.0493802
Wdr83os	62.6013	0.504577	0.254196	2.34113	0.0192254	0.237069	33.9602	0.281436	17.5325	0.178437
Rnf10	100.476	0.503267	0.259897	2.34226	0.0191674	0.237069	47.677	0.430158	27.9221	0.287898
Gm2a	26.2902	0.852473	0.550093	2.33707	0.0194354	0.238561	17.0354	0.139521	5.84416	0.0610833
Ndufc2	75.4737	0.564065	0.304679	2.33537	0.0195239	0.239126	41.1504	0.386913	18.8312	0.19996
Tubb2b	25.7741	0.832061	0.523108	2.33136	0.0197345	0.24099	17.8097	0.147571	5.84416	0.0443999
Micall1	52.5666	0.635	0.357963	2.33084	0.019762	0.240991	30.4204	0.255559	14.9351	0.141987
Rpl10a	124.722	0.406199	0.198283	2.33022	0.0197947	0.241215	52.5442	0.53815	36.3636	0.388241
Slc66a2	80.0167	0.547766	0.293596	2.32865	0.0198777	0.241702	36.2832	0.338478	19.4805	0.198012
Osbpl3	50.5681	0.594117	0.322308	2.3221	0.0202276	0.244545	27.1018	0.236399	13.6364	0.137861
Gch1	16.2065	1.00979	0.678804	2.31727	0.0204889	0.247294	13.385	0.0916739	3.24675	0.022692
Slc15a1	83.0697	0.531862	0.28576	2.3076	0.0210211	0.251433	33.6283	0.321215	20.7792	0.195385
Anxa5	64.6394	0.507874	0.265057	2.30335	0.0212591	0.253398	34.0708	0.299258	18.8312	0.187875
Psmb4	137.295	0.444708	0.227204	2.30163	0.0213558	0.254352	55.531	0.551986	35.7143	0.376789
Golga2	34.5125	0.723092	0.442788	2.29892	0.0215094	0.25582	24.5575	0.182647	8.44156	0.0770902
Retreg3	39.8003	0.685984	0.409978	2.2982	0.0215505	0.256032	27.4336	0.223604	11.039	0.104224
Sec14l4	36.0077	0.760169	0.497091	2.295	0.0217329	0.257389	22.7876	0.176418	7.14286	0.0675274
Ndfip1	74.9131	0.45522	0.23145	2.29438	0.0217686	0.257631	39.1593	0.341909	20.1299	0.201152
Ubxn4	108.613	0.394813	0.196998	2.2923	0.0218882	0.258865	47.677	0.445006	30.5195	0.315966
Kat2b	31.2107	0.751222	0.475769	2.29059	0.0219873	0.259854	21.4602	0.169875	7.79221	0.0698658
Marchf3	48.7587	0.633854	0.371339	2.28778	0.0221504	0.261232	20.354	0.21717	9.09091	0.112404
Ccdc47	41.1035	0.60508	0.335689	2.28675	0.0222102	0.261569	28.208	0.220065	12.3377	0.110004
Cpne8	20.0537	0.89713	0.628116	2.28549	0.0222843	0.262078	17.0354	0.142846	3.8961	0.0442118
Lypd8l	9.2679	2.06186	1.12928	2.28129	0.0225313	0.264429	6.52655	0.0570703	0.649351	0.00240457
Inhbb	14.3038	1.03106	0.749519	2.27852	0.0226956	0.265987	12.2788	0.103483	2.5974	0.0210763
Epha2	20.2127	0.879029	0.613798	2.27765	0.0227472	0.266407	15.1549	0.107713	3.24675	0.0394534
Rhou	48.1427	0.652931	0.396051	2.276	0.0228457	0.267003	28.7611	0.227482	11.6883	0.12887
Klk7	2899.23	0.677737	0.561697	2.272	0.0230867	0.268516	58.2965	1.71443	41.5584	1.00478
Smim13	8.98086	2.04348	1.1041	2.26989	0.0232143	0.269145	9.51327	0.0670877	0.649351	0.00608814
Arpc1b	372.845	0.255387	0.119414	2.26974	0.0232235	0.269145	72.3451	1.04539	59.0909	0.842377
Adgrl3	30.5219	0.67048	0.381736	2.26875	0.0232833	0.269501	20.2434	0.176442	8.44156	0.0698069
2200002D01Rik	134.846	0.611125	0.374619	2.26512	0.0235056	0.271515	32.0796	0.408157	19.4805	0.221377
Dnase2a	77.6223	0.56842	0.327993	2.26434	0.0235532	0.271878	39.4912	0.361498	21.4286	0.217745
Prelid1	110.746	0.443725	0.231096	2.26276	0.0236503	0.272439	48.0088	0.460394	26.6234	0.299608
Nsfl1c	59.0514	0.589012	0.342875	2.26095	0.0237623	0.273355	35.3982	0.294007	16.8831	0.157939
Twf1	17.6652	0.902488	0.637045	2.25892	0.0238882	0.274429	15.8186	0.106745	3.8961	0.0445456
Mlec	55.3892	0.595037	0.348306	2.25911	0.0238764	0.274429	33.2965	0.272687	15.5844	0.1676
Arl5a	55.7756	0.510682	0.274812	2.25686	0.024017	0.275722	31.4159	0.247878	16.8831	0.167482
Eea1	170.699	0.418797	0.216467	2.25537	0.0241102	0.276415	51.7699	0.56994	39.6104	0.43643
Tram1	36.2517	0.695249	0.440156	2.25354	0.0242251	0.277491	25	0.202158	9.09091	0.0778344
Safb	21.3662	0.757364	0.449718	2.25104	0.0243833	0.278976	17.3673	0.135442	5.84416	0.0545189
Rnf150	7.95719	2.0431	0.972592	2.24896	0.024515	0.28008	7.19027	0.0633947	0.649351	0.00630799
Lce1a2	12.9798	0.569868	1.12353	2.24511	0.0247611	0.281769	2.10177	0.02554	1.2987	0.0120761
Mcts1	17.6428	0.886669	0.635552	2.24409	0.0248269	0.282136	16.1504	0.116123	3.8961	0.0349359
Knop1	60.6695	0.570702	0.333499	2.23999	0.0250917	0.284953	32.7434	0.276842	15.5844	0.163943
Mical2	70.0094	0.464135	0.243643	2.23911	0.025149	0.285411	34.292	0.304843	19.4805	0.212647
Klk8	9.01407	1.90741	1.12921	2.23613	0.0253432	0.286474	4.64602	0.0399475	0.649351	0.00206285
Luzp1	30.6125	0.731427	0.484349	2.23611	0.0253446	0.286474	21.4602	0.16911	7.14286	0.0716266
Stxbp5	31.2497	0.685303	0.424052	2.23714	0.0252772	0.286474	21.1283	0.163575	8.44156	0.0780293
Serf2	192.784	0.304632	0.147784	2.23662	0.025311	0.286474	64.6018	0.69336	46.1039	0.526309
Septin9	19.4301	0.844694	0.599698	2.23505	0.0254138	0.286941	16.2611	0.133549	3.8961	0.047242
Adgrl2	187.515	0.38721	0.198544	2.23449	0.0254511	0.2871	57.7434	0.673577	39.6104	0.492004
Usp5	44.5836	0.630702	0.386723	2.23298	0.0255503	0.287562	30.1991	0.237976	13.6364	0.150653
Lcn2	11.9141	4.54793	1.91853	2.22977	0.025763	0.28907	7.07965	0.0628855	0	0
Ythdf3	23.3645	0.798131	0.569052	2.22844	0.0258512	0.289675	19.469	0.145859	5.19481	0.0522261
Ifi27l2a	8.6537	1.92008	1.09939	2.22737	0.0259227	0.290282	6.30531	0.0568733	0.649351	0.00909069
Myo10	55.062	0.58271	0.348469	2.21918	0.0264745	0.294919	30.8628	0.253265	13.6364	0.130754
Tmem41b	40.5108	0.676275	0.451618	2.21072	0.027055	0.300169	27.323	0.214926	11.039	0.115985
Atp2a2	135.175	0.350449	0.177461	2.20967	0.0271277	0.300779	54.0929	0.542382	34.4156	0.370961
Dhrs9	11.1676	4.45584	1.87649	2.20575	0.0274013	0.303194	7.74336	0.0715253	0	0
Clasrp	44.5815	0.622987	0.390395	2.20295	0.0275981	0.304192	27.9867	0.247845	11.6883	0.129021
Itfg1	31.8392	0.627106	0.37519	2.20111	0.0277282	0.305228	23.7832	0.178354	9.74026	0.0774018
Romo1	11.8292	1.00268	0.833884	2.20041	0.027778	0.305576	12.0575	0.0838418	1.94805	0.0198929
Pak6	9.96652	1.16554	0.93753	2.19965	0.0278315	0.305965	10.3982	0.074434	1.2987	0.0158073
Rnf39	21.0458	0.786678	0.570782	2.19588	0.0281006	0.308119	13.4956	0.102876	5.19481	0.0468136
Bmp1	11.6689	0.990326	0.806462	2.18847	0.0286355	0.311495	10.9513	0.0919849	1.94805	0.0222902
Tuba4a	65.2885	0.536994	0.318787	2.18479	0.0289042	0.313464	33.7389	0.300026	16.8831	0.177514
Ephb3	49.9387	0.588517	0.367393	2.18247	0.029075	0.314709	31.969	0.266657	11.6883	0.140543
Kalrn	123.189	0.377307	0.197646	2.18204	0.0291063	0.314846	53.7611	0.542367	33.1169	0.38723
Cplx2	11.5877	0.979412	0.81107	2.18136	0.0291565	0.315186	11.0619	0.0791214	1.94805	0.0180078
Gm14137	9.67904	1.14373	0.913741	2.1805	0.0292202	0.315672	7.85398	0.058988	0.649351	0.00588645
Scnm1	8.88243	1.24291	0.795275	2.17917	0.0293192	0.316134	8.5177	0.0620971	1.2987	0.0146653
Slc31a1	75.6485	0.596174	0.388971	2.17527	0.0296099	0.31825	28.208	0.274377	16.8831	0.184455
Gpr160	8.30419	1.73301	1.08937	2.17242	0.0298243	0.320075	9.0708	0.0538158	0.649351	0.00630799
Casp14	48.0062	0.590847	0.372555	2.17254	0.0298147	0.320075	21.5708	0.194781	11.039	0.0958204
Malat1	417.246	0.309969	0.156622	2.17225	0.0298367	0.320075	75.4425	1.16993	56.4935	0.87186
Inhba	10.5451	4.33077	1.85361	2.17128	0.0299097	0.32045	5.75221	0.0556964	0	0
Tspan9	39.3021	0.6297	0.413983	2.16947	0.030047	0.321716	26.6593	0.212324	10.3896	0.133231
Ctns	54.2508	0.589244	0.376231	2.16836	0.0301316	0.322009	26.3274	0.241329	7.79221	0.0794
Pdlim5	81.5615	0.424907	0.229565	2.16725	0.0302156	0.32251	37.7212	0.341635	22.0779	0.216695
Pex11a	23.2024	0.696487	0.448772	2.16589	0.0303196	0.322994	16.8142	0.117351	5.84416	0.0479705
Capns1	91.2596	0.643216	0.469394	2.1654	0.0303568	0.323186	42.146	0.412578	18.8312	0.222635
Tpo	11.4638	0.951755	0.807011	2.16368	0.0304889	0.324387	7.30088	0.0739429	1.94805	0.0179706
Morf4l1	262.493	3.56992	0.381451	-2.15215	0.0313853	0.328592	64.1593	0.760832	64.9351	0.892605
Slc35e1	15.2196	0.833633	0.680112	2.15372	0.0312623	0.328592	13.1637	0.0937539	3.24675	0.0291627
Trim16	17.1209	0.804615	0.646203	2.15364	0.0312686	0.328592	11.9469	0.0887985	2.5974	0.0212908
Atp9a	20.2565	0.774125	0.686042	2.15425	0.0312205	0.328592	16.8142	0.128321	4.54545	0.0438607
Slc22a23	36.0052	0.614849	0.395037	2.155	0.0311621	0.328592	23.2301	0.183355	9.09091	0.0876045
Psmd1	72.6471	0.521841	0.312703	2.15762	0.0309576	0.328592	37.3894	0.316458	20.7792	0.199449
Hbp1	132.466	0.491669	0.290367	2.15188	0.0314068	0.328592	50.3319	0.514531	31.1688	0.37455
Sart3	12.1465	0.908239	0.606749	2.14781	0.0317289	0.330691	10.7301	0.0801612	2.5974	0.0190672
Scarb2	107.748	0.456029	0.261113	2.14661	0.0318245	0.331176	49.4469	0.490863	27.9221	0.300614
Ctsb	2103.78	0.598108	0.407993	2.14262	0.0321435	0.333568	91.9248	2.25948	83.7662	1.63005
Snrpd1	22.6966	0.727059	0.545557	2.13889	0.0324444	0.336277	17.9204	0.134089	5.84416	0.0504542
Uba52	910.686	0.238629	0.118531	2.13567	0.0327067	0.337819	94.6903	1.73811	93.5065	1.65815
Zfp655	9.57834	1.00688	0.908117	2.13517	0.0327475	0.337963	9.73451	0.0635805	1.2987	0.0140144
Pak1	42.1932	0.553812	0.339796	2.13422	0.032825	0.338555	25.3319	0.197582	12.987	0.114606
2210016F16Rik	7.44866	1.7086	1.0011	2.13048	0.0331323	0.339759	8.40708	0.0610844	0.649351	0.00312588
Mark1	22.616	0.725774	0.557222	2.13077	0.0331077	0.339759	15.0442	0.117475	5.19481	0.0487794
Lsm4	19.3749	0.754128	0.616048	2.12908	0.0332477	0.340526	13.1637	0.106918	3.8961	0.0341378
Aamp	138.01	0.40294	0.223503	2.12876	0.0332742	0.340526	58.0752	0.584972	33.1169	0.368629
Sdhd	37.4273	0.580375	0.370049	2.12178	0.0338562	0.344136	24.3363	0.199627	11.039	0.105036
Coro1c	49.46	0.580393	0.38657	2.11331	0.0345744	0.349121	30.3097	0.254856	14.2857	0.134487
Atp5e	103.473	0.439226	0.255566	2.1096	0.0348927	0.351072	48.1195	0.455751	30.5195	0.305724
AU040320	12.0995	0.861372	0.633768	2.10828	0.0350066	0.351589	10.7301	0.0753284	2.5974	0.0272623
Ptges2	7.13531	1.66978	0.959724	2.10473	0.0353148	0.353541	8.07522	0.0530451	0.649351	0.00760239
Tmem115	9.29588	0.93229	0.91237	2.10435	0.0353478	0.353541	9.84513	0.0676431	1.2987	0.0144741
Txnrd1	13.2738	0.793266	0.766478	2.10374	0.035401	0.353863	9.95575	0.0726699	1.94805	0.0243598
Ppp2r1b	18.8776	0.69956	0.476312	2.10135	0.0356102	0.355322	14.9336	0.106811	5.19481	0.0463744
Cndp2	25.9663	0.673711	0.504763	2.10015	0.0357154	0.35574	19.0265	0.137253	7.14286	0.0742568
Olfr1033	9.20025	4.06622	1.78802	2.09856	0.0358559	0.356717	3.65044	0.0400452	0	0
Atp5g3	274.764	0.273651	0.141157	2.09815	0.0358923	0.356869	71.5708	0.884382	59.0909	0.77464
Copa	147.669	0.330738	0.177226	2.09744	0.0359549	0.357026	55.7522	0.560647	37.6623	0.398311
Txndc5	18.7851	0.730364	0.601923	2.09639	0.0360479	0.357362	16.0398	0.114417	4.54545	0.040185
Lynx1	9.20416	0.911476	0.906956	2.09332	0.0363209	0.359645	8.18584	0.0602836	1.2987	0.0151504
Lce1a1	10.8265	0.526666	1.00303	2.09216	0.0364243	0.360246	2.65487	0.0306375	1.2987	0.0144061
Pnpla1	9.81335	0.753366	0.952633	2.09076	0.0365497	0.360851	7.30088	0.0582678	1.2987	0.011499
Cstdc5	9.18432	0.904491	0.90637	2.09044	0.0365781	0.36092	3.87168	0.0370231	1.2987	0.0141857
Grn	52.5442	0.507278	0.314164	2.08847	0.0367551	0.362223	30.0885	0.265307	13.6364	0.136371
Dipk1a	9.18578	0.901933	0.897084	2.0865	0.0369338	0.363365	8.40708	0.0558519	1.2987	0.0124502
Tmem63b	18.6736	0.720991	0.599434	2.08401	0.0371596	0.365068	14.3805	0.102141	4.54545	0.0399604
Nras	117.615	0.41385	0.2392	2.08387	0.0371719	0.365068	50.6637	0.476651	26.6234	0.290391
Trp53i11	22.2922	0.688798	0.546362	2.081	0.037434	0.366552	15.4867	0.12599	5.19481	0.065826
Ceacam19	9.20563	0.869533	0.902866	2.07959	0.037563	0.367198	6.96903	0.0530776	1.2987	0.00782841
Tpcn1	9.22797	0.842925	0.917339	2.07814	0.0376967	0.368042	8.96018	0.0661867	1.2987	0.0115309
Fuca1	27.498	0.599647	0.394836	2.07753	0.037753	0.36806	19.469	0.153996	8.44156	0.0864477
Pard3b	11.1584	0.79372	0.810412	2.07614	0.0378812	0.368997	9.51327	0.0875385	1.94805	0.0148215
Ostc	53.956	0.529896	0.34669	2.07007	0.0384455	0.372663	33.1858	0.259369	16.2338	0.154987
Mphosph6	16.9459	0.720627	0.646819	2.0668	0.038753	0.375131	13.6062	0.0958006	3.24675	0.0383
Arl8a	18.739	0.704535	0.604023	2.06524	0.0389002	0.375909	14.3805	0.105384	4.54545	0.0530037
Ppm1h	29.451	0.633431	0.476014	2.06555	0.0388708	0.375909	19.9115	0.15262	8.44156	0.0845923
Vkorc1l1	23.9317	0.663779	0.522077	2.06305	0.0391078	0.377482	17.9204	0.13489	6.49351	0.0612401
Lingo1	11.0846	0.756984	0.818103	2.05909	0.0394856	0.378312	10.2876	0.0715169	1.94805	0.0169311
Pdcl3	18.4431	0.703919	0.60439	2.05978	0.0394199	0.378312	14.4912	0.106578	3.8961	0.0356994
Chmp2b	76.2461	0.417146	0.243487	2.05991	0.0394075	0.378312	37.7212	0.314482	23.3766	0.223615
Prdx1	299.213	0.314574	0.171006	2.05968	0.0394295	0.378312	72.8982	0.955997	64.2857	0.830261
Gnb1	157.402	0.300553	0.163169	2.06013	0.0393861	0.378312	59.6239	0.612238	40.9091	0.480883
Tubb6	8.82943	3.90116	1.78663	2.05831	0.0395604	0.378383	8.18584	0.0557643	0	0
Gpr161	8.8215	3.8985	1.78648	2.05767	0.0396221	0.378564	8.96018	0.0708473	0	0
Acvr1	27.6551	0.596337	0.402985	2.05765	0.0396242	0.378564	19.3584	0.150549	7.14286	0.0643733
Tbcd	10.8734	0.777456	0.798222	2.05584	0.0397984	0.379582	10.5088	0.0752676	1.94805	0.0133276
Neat1	306.174	0.451163	0.279659	2.05376	0.0399989	0.381064	65.708	0.919474	53.8961	0.683159
Lrig1	136.72	0.341109	0.188742	2.05394	0.0399817	0.381064	47.8982	0.489754	30.5195	0.345563
Prss27	16.5855	0.714269	0.633259	2.05339	0.0400346	0.381189	6.74779	0.0663918	2.5974	0.0310515
Psmc2	63.2813	0.511581	0.337376	2.04944	0.0404187	0.383978	34.6239	0.292542	17.5325	0.161731
Klk13	13.8395	0.647376	0.828729	2.0485	0.0405114	0.384641	4.20354	0.0539675	0.649351	0.0202991
Alas1	11.0662	0.741572	0.811618	2.04776	0.0405834	0.385108	9.84513	0.0723756	1.94805	0.020022
Kctd14	8.80121	3.84606	1.79554	2.04625	0.0407314	0.38625	8.07522	0.0661916	0	0
S100a8	8.90483	3.83348	1.80903	2.04506	0.0408487	0.386537	1.88053	0.0258535	0	0
Eppk1	85.5677	0.447461	0.275933	2.04515	0.0408397	0.386537	34.5133	0.338041	22.7273	0.228422
Ssr3	140.631	0.396516	0.232977	2.04477	0.0408773	0.386591	53.6504	0.526598	40.2597	0.412848
Npy	9.47935	3.76984	1.88159	2.04042	0.041308	0.390008	2.98673	0.036159	0	0
Wdr89	42.0582	0.503693	0.305523	2.03994	0.041356	0.390242	29.4248	0.217512	20.7792	0.148414
Gclc	50.0713	0.527108	0.356554	2.03294	0.0420584	0.395101	28.8717	0.253451	14.2857	0.140299
Rgs20	8.85716	0.757778	0.89489	2.02864	0.0424952	0.39876	8.62832	0.0603987	1.2987	0.0182431
Cwc25	11.9543	0.764092	0.663035	2.02755	0.0426058	0.399352	10.6195	0.0828538	1.94805	0.0180752
Klc3	107.314	0.413363	0.25144	2.01959	0.0434259	0.404788	46.3496	0.426706	31.1688	0.304641
Tmem126a	14.7759	0.682773	0.685654	2.01305	0.044109	0.409344	12.7212	0.0919908	3.24675	0.038098
Basp1	8.83732	0.702669	0.899246	2.01076	0.0443511	0.410912	5.86283	0.0537485	0.649351	0.011033
Ms4a10	8.18304	3.70168	1.75553	2.00947	0.0444875	0.411723	7.85398	0.0588463	0	0
Arpc3	76.2132	0.464109	0.300231	2.00816	0.0446258	0.412324	40.0442	0.340635	22.7273	0.210168
Scyl2	21.9437	0.638083	0.539204	2.00636	0.0448181	0.413421	16.1504	0.110338	5.19481	0.0543568
Golga5	25.4845	0.623715	0.517015	2.00536	0.0449246	0.413643	20.0221	0.139807	7.14286	0.0801921
Mmp14	51.9522	0.538731	0.391042	2.00521	0.0449403	0.413643	27.9867	0.258	12.987	0.155456
Pigp	30.8822	0.591694	0.458291	2.00231	0.0452512	0.415822	21.792	0.166461	9.09091	0.0885804
Slc45a4	8.11911	3.66797	1.75492	2.00193	0.0452923	0.415973	7.4115	0.0557004	0	0
Slc7a8	10.912	0.639969	0.832574	1.9983	0.0456843	0.418643	7.63274	0.080099	1.2987	0.018558
Prr13	60.6849	0.49274	0.332966	1.99869	0.0456417	0.418643	33.0752	0.279966	18.8312	0.179396
Cstf3	10.6781	0.675131	0.803241	1.99505	0.0460373	0.421209	10.8407	0.0798446	1.94805	0.0153602
Ints9	16.3902	0.662814	0.640372	1.9943	0.0461196	0.421733	13.385	0.100773	3.8961	0.0440879
Arhgef2	10.6206	0.672379	0.80708	1.9937	0.0461844	0.422097	10.6195	0.0761142	2.5974	0.0167478
Rin2	66.2702	0.483123	0.326924	1.99254	0.0463116	0.422927	33.2965	0.286117	16.2338	0.149802
Sar1b	55.1548	0.496378	0.337109	1.98983	0.0466099	0.424604	30.1991	0.248764	16.8831	0.156799
Bzw2	40.5077	0.551419	0.419584	1.98402	0.047254	0.429474	25.1106	0.210155	9.74026	0.0875519
Scap	44.4733	0.526617	0.378379	1.98005	0.0476983	0.432331	28.6504	0.221116	12.987	0.130572
Dsp	2705.6	0.147294	0.0764532	1.97627	0.0481243	0.433797	98.7832	2.8498	96.1039	2.60035
Psmd7	180.49	0.340411	0.199578	1.97314	0.0484792	0.435048	60.2876	0.64842	44.1558	0.499417
Upf1	44.3253	0.484021	0.323652	1.97102	0.0487212	0.436291	27.7655	0.218527	14.2857	0.143916
Echdc1	6.91824	0.775882	1.02323	1.96919	0.048931	0.437576	7.19027	0.0496919	0.649351	0.00358858
Dhrs7b	8.16462	0.765651	0.82102	1.96909	0.0489426	0.437576	8.18584	0.058028	1.2987	0.00764878
Llgl1	47.9391	0.510175	0.365304	1.96741	0.0491365	0.438378	32.0796	0.257303	12.987	0.134021
Plekha1	30.8772	0.573476	0.459531	1.96559	0.0493459	0.439577	22.4558	0.169546	9.09091	0.0896203
Nme2	65.0464	0.469923	0.318157	1.96556	0.0493491	0.439577	47.7876	0.312619	31.8182	0.230411
Tln2	9.68025	0.750105	0.69941	1.9629	0.0496572	0.441325	8.5177	0.0592482	1.94805	0.0126086
Scgb2b27	6.28125	1.24798	0.908593	1.959	0.0501123	0.444496	6.08407	0.0431366	0.649351	0.00470806
Acp1	45.3083	0.521756	0.389708	1.95755	0.0502826	0.445538	28.208	0.210457	12.987	0.116301
Ric1	8.45416	0.621242	0.874046	1.95041	0.0511272	0.44929	9.18142	0.0694177	1.2987	0.0154826
Srp19	81.3156	0.432207	0.282393	1.95019	0.0511532	0.44929	39.4912	0.336431	24.026	0.23354
Hmga1b	86.9274	0.353756	0.211267	1.94967	0.0512152	0.44929	46.792	0.377312	34.4156	0.269067
Nkain3	6.36899	1.10339	0.936928	1.94649	0.0515954	0.450818	5.64159	0.0451558	0.649351	0.00686553
Mkrn1	78.7539	0.389607	0.242822	1.94562	0.0517004	0.451221	36.615	0.334895	24.6753	0.25917
Dnmt3l	6.75863	0.688261	1.00525	1.94258	0.052067	0.451964	6.41593	0.0446291	0.649351	0.00693099
Abhd2	33.9666	0.551878	0.440785	1.94243	0.0520852	0.451964	23.0088	0.175443	9.09091	0.0961629
Il10rb	16.1607	0.61744	0.646951	1.94172	0.0521716	0.452055	11.0619	0.0911822	3.8961	0.0234614
Suz12	12.2432	0.624941	0.721014	1.93811	0.0526097	0.453765	10.8407	0.0822369	2.5974	0.0192246
Mms19	10.3801	0.618861	0.783911	1.9381	0.0526112	0.453765	9.84513	0.0796153	1.94805	0.0115281
Dapk1	11.347	0.691262	0.619966	1.93598	0.0528707	0.455071	9.62389	0.0707628	2.5974	0.0296292
Ppp4c	65.8294	0.451327	0.307104	1.93307	0.0532281	0.456899	37.6106	0.310714	18.8312	0.171231
Zfand5	262.202	0.301881	0.177132	1.92972	0.0536415	0.458485	61.8363	0.768729	38.961	0.524508
Etfdh	45.8966	0.502081	0.3698	1.92824	0.0538258	0.459537	27.9867	0.226729	13.6364	0.124864
Sft2d1	17.8508	0.60383	0.614569	1.92782	0.053877	0.459741	17.8097	0.111608	5.84416	0.0411678
Baiap2	38.1296	0.507762	0.37243	1.92697	0.0539832	0.460181	22.0133	0.181438	9.09091	0.102172
Anks1	14.8912	0.634976	0.539273	1.92564	0.0541494	0.46099	12.0575	0.0828438	3.8961	0.0359541
Rpl38	462.057	0.18905	0.103007	1.92406	0.0543474	0.461679	83.4071	1.28828	70.1299	1.0987
Bcl11b	47.7189	0.492137	0.363402	1.92273	0.0545139	0.462367	25.2212	0.218744	11.6883	0.127748
Sars	57.6809	0.469234	0.332442	1.92029	0.0548216	0.464261	31.969	0.269894	16.2338	0.147689
Slc23a3	7.13762	3.2875	1.69379	1.91892	0.0549939	0.464567	6.74779	0.0519995	0	0
Casp6	13.9947	0.607557	0.670995	1.91753	0.0551704	0.465591	11.8363	0.0901685	3.24675	0.0355915
Tjp2	101.049	0.397022	0.257246	1.91709	0.0552266	0.465832	39.823	0.386626	25.974	0.257589
Cox7c	354.069	0.207178	0.11451	1.91643	0.0553103	0.466305	78.4292	1.06833	70.1299	0.939313
Cnot2	14.0587	0.603885	0.677216	1.91592	0.0553754	0.46662	12.7212	0.0922138	3.24675	0.0337007
A930015D03Rik	12.998	0.642977	0.597084	1.9118	0.0559018	0.467079	9.62389	0.0663	2.5974	0.0272994
Mettl21a	6.61488	0.60719	0.988292	1.91363	0.0556676	0.467079	6.96903	0.0473788	0.649351	0.00811572
Acsl3	15.9113	0.600064	0.632321	1.91332	0.0557076	0.467079	10.177	0.0838811	3.24675	0.033705
Pgd	30.2139	0.509872	0.374051	1.9144	0.0555693	0.467079	20.2434	0.144593	7.79221	0.0758276
Clybl	13.7167	0.616666	0.642769	1.90864	0.056309	0.469093	9.51327	0.0702848	3.24675	0.0304094
Esd	52.5126	0.476245	0.346718	1.9064	0.056598	0.470134	30.3097	0.24502	16.2338	0.167524
Hspa2	117.635	0.388083	0.252821	1.9021	0.0571576	0.473588	45.4646	0.463166	24.6753	0.282235
Atp5j2	57.6561	0.461669	0.331814	1.89762	0.0577467	0.476505	34.6239	0.287101	18.1818	0.18361
Ssr1	49.7715	0.49026	0.373693	1.89676	0.0578599	0.477061	29.4248	0.233758	15.5844	0.140384
Dhx40	12.1371	0.579078	0.718459	1.89306	0.0583495	0.480591	11.0619	0.0827937	2.5974	0.0213376
Gnptg	12.149	0.577516	0.719464	1.89249	0.0584258	0.480591	10.6195	0.0768218	2.5974	0.0298111
Fbrsl1	33.5001	0.529418	0.436129	1.89105	0.0586178	0.481192	23.5619	0.182726	7.79221	0.0828156
Tmem140	16.204	0.59905	0.491464	1.89053	0.0586871	0.481291	12.2788	0.091075	4.54545	0.0419317
Lhfpl1	13.9626	0.579099	0.676936	1.88909	0.0588798	0.482168	11.1726	0.0759007	3.24675	0.0322613
Xist	174.248	0.33475	0.205944	1.88928	0.0588537	0.482168	58.2965	0.702026	37.013	0.474777
Rab24	26.5024	0.551319	0.48402	1.88866	0.0589371	0.482402	20.2434	0.142307	7.14286	0.0590263
H2aj	133.191	0.312899	0.190103	1.88758	0.0590826	0.48289	51.5487	0.512184	29.8701	0.342153
Dipk2a	17.6282	0.57895	0.594603	1.88679	0.0591882	0.483518	13.4956	0.113105	4.54545	0.0400698
Srp72	71.2375	0.431992	0.301312	1.8859	0.059308	0.484262	36.7257	0.313952	19.4805	0.208087
Tsix	10.1209	0.561626	0.775438	1.88354	0.0596278	0.485697	18.1416	0.0824201	3.8961	0.0188659
Uhmk1	23.2128	0.560138	0.526709	1.88329	0.0596608	0.485731	17.8097	0.130224	6.49351	0.0461476
Plekhh3	6.42749	0.556911	0.969908	1.883	0.0596999	0.485815	7.30088	0.0552035	0.649351	0.00637598
Eef1akmt4	6.71875	3.11781	1.66505	1.88208	0.0598245	0.486594	8.40708	0.047864	0	0
Scd2	17.5786	0.574922	0.598714	1.88143	0.059913	0.487078	11.1726	0.0882005	4.54545	0.0443209
Gm35769	10.0872	0.549383	0.7817	1.87768	0.0604253	0.488482	9.40265	0.0576174	1.94805	0.024634
Sema4d	6.46717	0.5166	0.968722	1.87519	0.060767	0.488482	6.63717	0.046776	0.649351	0.00909069
Cltb	138.878	0.423596	0.298526	1.87759	0.0604372	0.488482	51.1062	0.522011	31.8182	0.322813
Ran	154.335	0.282	0.16815	1.87521	0.0607638	0.488482	56.6372	0.574029	44.8052	0.5073
Cul3	205.401	0.255909	0.148905	1.87921	0.0602161	0.488482	48.6726	0.567479	38.961	0.516945
Tmprss4	43.8382	0.487238	0.376556	1.87397	0.0609339	0.489242	20.1327	0.173312	11.6883	0.127063
Ndufb5	49.4937	0.477398	0.364815	1.87349	0.0610011	0.489322	30.1991	0.243627	14.9351	0.13926
Tm2d1	19.3678	0.564276	0.568639	1.87095	0.0613525	0.490618	15.3761	0.108635	5.19481	0.0456073
Rrp36	11.92	0.561717	0.715085	1.86835	0.061713	0.490618	10.8407	0.0746892	3.24675	0.0297756
4930511M06Rik	21.0792	0.561452	0.541074	1.87076	0.061378	0.490618	16.1504	0.113393	5.84416	0.0653139
Camsap1	28.2177	0.537692	0.472515	1.87163	0.0612583	0.490618	19.9115	0.154203	6.49351	0.0563836
Snu13	60.7373	0.445215	0.321141	1.87143	0.0612849	0.490618	34.6239	0.274677	18.1818	0.178698
Lzic	6.54326	3.041	1.65031	1.86643	0.0619808	0.491878	8.5177	0.052832	0	0
Rnf145	24.9059	0.543795	0.505707	1.86315	0.0624416	0.494051	18.3628	0.140137	7.14286	0.0674908
Os9	84.1518	0.402789	0.276901	1.85995	0.0628921	0.496013	44.1372	0.386006	24.026	0.245306
Ccdc59	23.1464	0.547219	0.52509	1.85863	0.0630801	0.49677	18.2522	0.129387	5.84416	0.0500895
Scamp3	21.0727	0.550965	0.540392	1.85343	0.0638215	0.501437	16.7035	0.120515	5.84416	0.0450614
Foxo6	9.96919	0.532215	0.769889	1.85102	0.0641669	0.503448	9.18142	0.0654512	1.94805	0.0190982
Gmps	11.8124	0.546612	0.712096	1.84864	0.0645101	0.50503	9.84513	0.074968	2.5974	0.0161703
Zbtb7a	171.764	0.330629	0.211324	1.84896	0.0644638	0.50503	54.9779	0.599493	38.3117	0.419977
Ube2l3	145.613	0.272466	0.164659	1.84694	0.064756	0.506184	53.3186	0.52583	38.961	0.439861
Ier5	64.2116	0.434843	0.317983	1.84506	0.065029	0.507377	32.4115	0.285203	16.2338	0.141745
Ankrd13a	70.6853	0.419314	0.29964	1.84359	0.0652433	0.508813	34.1814	0.285498	20.1299	0.191539
Arhgef11	33.4406	0.508606	0.434373	1.84322	0.0652973	0.508998	22.1239	0.170641	9.09091	0.0837749
Cenpx	25.5476	0.524427	0.455897	1.84019	0.0657405	0.511507	17.8097	0.135791	7.79221	0.0648701
Sh2b1	6.19601	0.498264	0.948058	1.84035	0.0657162	0.511507	6.52655	0.0416345	0.649351	0.00572
Uba5	24.6829	0.532458	0.509135	1.83983	0.0657932	0.511681	17.6991	0.126393	7.14286	0.0570493
Zdhhc13	52.0952	0.454873	0.346539	1.83952	0.0658384	0.511796	25.1106	0.219244	10.3896	0.0964402
Ptpmt1	9.8825	0.506035	0.781657	1.83691	0.0662232	0.514313	9.84513	0.0667302	1.94805	0.0199647
Sh3bp5l	31.9907	0.48659	0.383242	1.83529	0.0664628	0.515224	21.5708	0.170419	10.3896	0.108159
Ppp1r12a	58.9601	0.440585	0.330173	1.83542	0.0664436	0.515224	32.9646	0.281995	17.5325	0.185012
Pcx	6.00049	2.95755	1.58098	1.83502	0.0665022	0.515292	5.97345	0.0382738	0	0
Smpdl3a	40.2796	0.483583	0.393241	1.83424	0.0666189	0.515864	24.7788	0.196756	11.6883	0.11144
Emc6	38.4666	0.4869	0.400089	1.83306	0.0667931	0.516597	23.5619	0.176671	10.3896	0.0879178
Mrpl17	7.43445	0.598123	0.783665	1.83241	0.0668903	0.516612	7.85398	0.0555084	1.2987	0.0121013
Gripap1	13.6235	0.54028	0.667631	1.83266	0.0668534	0.516612	11.9469	0.0987806	3.24675	0.0276854
9130024F11Rik	8.13389	0.470889	0.844812	1.83222	0.0669192	0.516612	8.18584	0.0629693	1.2987	0.0110497
Rflna	10.9851	0.58791	0.64675	1.82973	0.0672908	0.518174	9.40265	0.0701038	1.94805	0.0178037
Srxn1	8.01148	0.462778	0.850739	1.82939	0.0673414	0.518174	7.63274	0.0506966	1.2987	0.00507784
2610035D17Rik	38.2349	0.449656	0.330322	1.82884	0.0674235	0.518174	22.7876	0.186787	11.039	0.117597
Gm15494	15.3909	0.540781	0.627211	1.82718	0.0676733	0.519352	16.0398	0.0884185	5.84416	0.041868
Sorcs1	46.7569	0.462799	0.363517	1.82734	0.0676481	0.519352	30.6416	0.275197	12.3377	0.117782
Mcam	6.13629	2.81251	1.6142	1.825	0.0680012	0.520447	7.19027	0.0581298	0	0
Brox	22.9576	0.528092	0.529005	1.82505	0.0679931	0.520447	17.2566	0.12455	6.49351	0.0542482
Mbd5	10.0267	0.49705	0.772471	1.82438	0.0680952	0.520772	9.73451	0.0661963	1.94805	0.0212501
Zc3hav1	33.2055	0.497868	0.430804	1.82188	0.068473	0.521635	21.6814	0.168051	10.3896	0.120428
Tdg	33.1575	0.496966	0.428879	1.82136	0.0685523	0.521635	23.5619	0.168918	9.74026	0.0856425
Pqlc3	10.0227	0.49418	0.772652	1.82184	0.0684789	0.521635	9.40265	0.0755951	1.94805	0.0223493
Acpp	143.329	0.493712	0.516529	1.82161	0.0685135	0.521635	26.3274	0.338822	13.6364	0.215053
Mpp1	7.8692	0.483325	0.834377	1.82014	0.0687381	0.522763	7.63274	0.0556681	1.2987	0.0099922
Desi1	32.2155	0.505881	0.469336	1.81802	0.0690607	0.524507	17.4779	0.139009	9.09091	0.0788121
Cdk17	6.56355	2.42861	1.68098	1.81702	0.0692139	0.525197	6.08407	0.0470669	0	0
Tbc1d9b	11.7763	0.514049	0.716985	1.81715	0.0691937	0.525197	10.9513	0.0830264	2.5974	0.0224767
Gstp3	6.06045	2.75759	1.60689	1.81626	0.0693299	0.52584	7.52212	0.0442612	0	0
Mgat5b	6.04458	2.75623	1.60502	1.8155	0.0694465	0.526488	6.63717	0.0492291	0	0
Slc35b1	41.7139	0.470815	0.384923	1.8132	0.0698007	0.527986	26.2168	0.208089	13.6364	0.12679
Osmr	13.5	0.527631	0.664432	1.81262	0.0698897	0.528422	11.615	0.0879279	3.24675	0.0319047
Gm32255	10.0392	0.462317	0.789008	1.8082	0.0705755	0.531973	9.18142	0.0574272	1.94805	0.0100603
Anxa3	5.98064	2.70151	1.59855	1.80742	0.0706975	0.532165	6.30531	0.0431494	0	0
Timm13	60.1515	0.428292	0.323206	1.80764	0.0706618	0.532165	33.2965	0.273224	18.1818	0.184014
Stmn1	51.9586	0.454409	0.363526	1.80631	0.07087	0.532489	24.6681	0.228436	9.09091	0.103964
Washc5	17.1637	0.527905	0.593691	1.80545	0.0710048	0.533044	14.3805	0.102526	4.54545	0.0404828
Styk1	6.14795	0.426162	0.936349	1.80543	0.0710071	0.533044	5.64159	0.0425104	0.649351	0.00887943
Hacd1	13.6319	0.50953	0.677759	1.80162	0.0716054	0.536102	10.5088	0.0819647	3.24675	0.0331989
Rab34	9.72184	0.48848	0.761022	1.79667	0.0723887	0.539082	8.84956	0.0693225	1.94805	0.0171342
Ubald1	55.2483	0.435867	0.338663	1.79647	0.0724193	0.539082	29.3142	0.24432	16.8831	0.156323
Atp2c2	23.0503	0.50902	0.536377	1.79254	0.0730462	0.542073	15.4867	0.116921	6.49351	0.0548757
Il36b	5.93278	0.437993	0.925364	1.78723	0.0738998	0.545286	2.87611	0.0263945	0.649351	0.00667657
Gtf2f2	25.9026	0.502343	0.487732	1.78271	0.0746333	0.549496	19.0265	0.13358	7.14286	0.0589273
Dnajb6	101.394	0.360449	0.252666	1.78037	0.0750146	0.551821	46.1283	0.416568	29.2208	0.282947
Gm26992	9.63806	0.474916	0.758027	1.77797	0.0754092	0.553033	17.6991	0.0787087	3.8961	0.0188659
Insig1	13.3365	0.504346	0.661673	1.77773	0.0754489	0.553055	8.07522	0.0628694	3.24675	0.0263688
Scrg1	5.70551	2.48828	1.56569	1.77677	0.0756067	0.553759	4.97788	0.0559508	0	0
Ptpn4	16.9922	0.511567	0.590589	1.77657	0.0756396	0.55376	14.7124	0.109633	3.8961	0.0327059
Hipk3	64.3086	0.366557	0.252031	1.77593	0.0757445	0.554046	33.0752	0.277155	20.1299	0.202486
Sugct	5.2108	2.73753	1.47894	1.77278	0.0762647	0.556643	4.5354	0.0414978	0	0
Tirap	5.64158	2.4588	1.55642	1.77106	0.0765507	0.558247	6.63717	0.0451364	0.649351	0.00286612
Zfp664	20.9334	0.500273	0.555276	1.76986	0.0767512	0.559225	16.1504	0.121391	5.84416	0.0595058
Eif4h	101.197	0.358153	0.252629	1.76986	0.0767502	0.559225	47.7876	0.433995	32.4675	0.338728
Dgkz	16.9348	0.501922	0.59654	1.76314	0.0778761	0.56304	14.0487	0.10823	4.54545	0.0341592
Ginm1	37.8906	0.460497	0.398984	1.7624	0.0780014	0.563063	23.6726	0.179027	10.3896	0.0872029
Trpc4ap	44.7064	0.446535	0.37189	1.76171	0.0781176	0.563577	29.5354	0.233788	12.987	0.12643
Gars	15.0598	0.501654	0.623076	1.76093	0.078251	0.563815	12.7212	0.0885722	3.8961	0.0295751
Tmem154	9.81501	0.444586	0.766247	1.76095	0.0782463	0.563815	8.96018	0.0623854	1.2987	0.00904876
Psmc6	86.1421	0.374562	0.271967	1.76098	0.0782413	0.563815	42.2566	0.361842	26.6234	0.258852
Rapgef4	7.64962	0.430332	0.823204	1.76024	0.0783677	0.564415	7.74336	0.0627993	1.2987	0.0164072
Pgpep1	5.86634	0.408893	0.911882	1.75836	0.0786867	0.565504	6.52655	0.0471284	0.649351	0.00399621
Krtdap	890.595	0.30781	0.201802	1.75721	0.0788817	0.566422	58.7389	1.04533	64.2857	1.2299
Smarce1	34.4302	0.466877	0.417706	1.75686	0.078942	0.566536	25.2212	0.195602	9.74026	0.101474
Slc20a1	5.87031	0.404097	0.911213	1.75653	0.0789984	0.566536	6.08407	0.0461219	0.649351	0.00727286
Pxdn	9.61029	0.452098	0.760221	1.7559	0.0791048	0.567058	8.84956	0.0616833	1.94805	0.0235144
Spcs2	75.5232	0.349553	0.245074	1.75381	0.0794625	0.568121	39.7124	0.336981	25.974	0.240923
Igf2r	20.8554	0.491281	0.436016	1.75172	0.079822	0.570259	15.708	0.120189	5.84416	0.0603712
Cnot8	24.6077	0.478122	0.412865	1.75093	0.0799581	0.570989	18.1416	0.128717	7.14286	0.0708147
Hcn4	15.1678	0.486723	0.633841	1.75024	0.0800771	0.571594	10.9513	0.0869199	3.24675	0.0381515
Slc5a8	11.3718	0.469857	0.708798	1.74981	0.0801519	0.571646	6.30531	0.051602	1.94805	0.0133771
Tfrc	13.386	0.478665	0.666407	1.74808	0.0804508	0.573283	11.1726	0.0819805	3.24675	0.0338165
Lpgat1	20.6513	0.490678	0.540095	1.74609	0.0807945	0.574043	13.6062	0.10705	5.19481	0.0585872
Aplp1	11.3376	0.473574	0.700041	1.74574	0.0808557	0.574046	9.0708	0.0692293	2.5974	0.022441
Mbtd1	39.5504	0.453396	0.394416	1.7457	0.080863	0.574046	23.8938	0.190317	9.74026	0.0885443
Atxn1	27.7026	0.478982	0.473708	1.74388	0.0811797	0.574638	18.9159	0.15692	8.44156	0.0881878
Psmc4	47.9686	0.431188	0.356419	1.74385	0.0811856	0.574638	29.2035	0.229879	16.2338	0.149513
Srp14	64.5393	0.392188	0.299493	1.7431	0.0813157	0.575079	36.0619	0.296327	20.1299	0.183982
Tpbg	13.1233	0.480833	0.661431	1.7427	0.081386	0.575094	11.615	0.08976	3.24675	0.0358428
Trmt1	5.7013	0.403864	0.908062	1.7428	0.0813689	0.575094	6.19469	0.0479551	0.649351	0.00779166
Ppic	44.7985	0.438909	0.370321	1.74184	0.081537	0.575678	24.2257	0.218652	13.6364	0.132591
Dsg3	194.438	0.223226	0.140587	1.73871	0.0820857	0.579234	54.4248	0.637278	48.7013	0.584752
Mreg	27.5534	0.477816	0.472848	1.73765	0.0822729	0.580145	17.2566	0.142521	5.84416	0.0654597
Mybpc1	4.96344	2.52892	1.4502	1.73698	0.0823912	0.580435	5.42035	0.0379984	0	0
Arhgef16	7.57127	0.418868	0.8129	1.73492	0.0827556	0.581056	7.4115	0.0490037	1.2987	0.0104063
Amd2	13.1248	0.47617	0.657151	1.73249	0.0831871	0.581723	17.9204	0.0903198	5.84416	0.0306039
Padi4	22.2781	0.482254	0.531694	1.73181	0.083307	0.58232	10.0664	0.103918	3.8961	0.0692388
Mpdz	39.3968	0.446926	0.395055	1.73017	0.0836003	0.583488	25.885	0.218409	12.987	0.118519
Palmd	120.68	0.313308	0.215414	1.72976	0.083673	0.583667	48.1195	0.471123	35.0649	0.373633
Ppm1d	14.9027	0.478641	0.626804	1.72916	0.0837806	0.583766	12.0575	0.0888545	3.8961	0.0383007
St3gal2	7.46619	0.415361	0.813224	1.72871	0.0838602	0.583766	6.85841	0.0460971	1.2987	0.0116956
Sgpp2	5.90833	0.369033	1.14142	1.72873	0.0838579	0.583766	2.54425	0.0362039	0	0
Lrrc58	81.3015	0.326624	0.228174	1.72891	0.0838259	0.583766	39.823	0.343531	25.3247	0.269073
Itgb8	51.359	0.421182	0.346752	1.72785	0.0840144	0.583874	30.1991	0.234561	13.6364	0.1394
Ube2i	64.5579	0.398646	0.313461	1.72786	0.0840131	0.583874	36.9469	0.306769	20.1299	0.20355
Mast4	85.9537	0.36555	0.27109	1.72689	0.0841877	0.584161	41.0398	0.382983	24.026	0.246385
Ddhd1	5.01503	2.35646	1.45532	1.72611	0.0843278	0.584366	6.19469	0.0445483	0	0
Cstf2	5.69085	0.388631	0.900098	1.72626	0.0843002	0.584366	6.52655	0.0400982	0.649351	0.0049989
Lsm5	9.35163	0.430306	0.759029	1.72517	0.0844961	0.585051	9.0708	0.0619094	1.94805	0.0179547
Pla2g4e	4.84351	2.47484	1.42639	1.72343	0.0848107	0.585785	5.42035	0.0347018	0	0
Atf3	83.3788	0.351485	0.254772	1.72353	0.084792	0.585785	24.0044	0.269944	22.0779	0.218747
Gm32647	15.0786	0.475451	0.621027	1.7226	0.0849608	0.585818	11.9469	0.0884847	3.8961	0.0294186
Catspere2	13.0316	0.467617	0.659988	1.72176	0.0851123	0.585818	11.5044	0.0914174	3.24675	0.0208848
Rab11fip2	9.39864	0.437161	0.749584	1.72184	0.0850991	0.585818	8.5177	0.0627321	1.94805	0.0168757
Ncoa4	11.2365	0.452047	0.705495	1.72121	0.0852126	0.586159	10.6195	0.0802571	2.5974	0.024917
Ubxn1	74.3856	0.383417	0.29597	1.71944	0.0855346	0.587893	39.2699	0.350376	22.0779	0.239466
Abracl	56.2632	0.407066	0.331878	1.71495	0.0863544	0.591472	31.969	0.255198	15.5844	0.162609
Cd164	101.989	0.315256	0.219486	1.71486	0.0863711	0.591472	47.1239	0.427807	29.2208	0.283245
Skint2	23.9026	0.47248	0.498144	1.71435	0.0864645	0.591584	13.7168	0.11944	5.84416	0.0572392
Hgs	14.9894	0.468889	0.623929	1.71303	0.0867078	0.592333	12.6106	0.0868725	3.8961	0.0290701
Grpel1	23.9106	0.469709	0.499358	1.71033	0.0872054	0.594287	18.2522	0.127586	7.14286	0.0616385
Crtc2	5.13893	1.79186	1.4489	1.71005	0.0872563	0.594304	6.85841	0.0491132	0	0
Cirbp	25.458	0.468033	0.488819	1.70965	0.0873311	0.594304	18.8053	0.14188	7.79221	0.0645785
Asb13	5.59371	0.367358	0.898496	1.70891	0.0874676	0.594304	6.08407	0.0376467	0.649351	0.00761755
Rnf181	88.9695	0.355083	0.266201	1.70924	0.0874063	0.594304	43.1416	0.383577	26.6234	0.263485
Otub1	30.9846	0.454929	0.444148	1.70449	0.0882902	0.597572	21.6814	0.156006	9.09091	0.0823486
Mpzl3	40.6261	0.398639	0.309215	1.70415	0.088353	0.597757	21.2389	0.180229	12.3377	0.122346
Ube4b	48.8144	0.434208	0.400761	1.70281	0.0886037	0.598972	30.7522	0.25087	14.9351	0.146857
Tcn2	27.375	0.460915	0.468512	1.70189	0.0887761	0.599176	17.3673	0.126356	6.49351	0.078491
B3gnt8	5.05912	1.36765	1.37544	1.70019	0.089095	0.599188	5.75221	0.0396352	0	0
Ano1	30.7002	0.457107	0.456738	1.70062	0.0890145	0.599188	16.9248	0.139756	9.09091	0.0833784
Nsun2	42.5439	0.427471	0.3756	1.69995	0.0891401	0.599188	26.3274	0.206358	13.6364	0.114235
Myo19	7.36906	0.383544	0.815115	1.69885	0.0893467	0.599188	7.85398	0.0585776	1.2987	0.00710994
Vgll3	39.8274	0.436302	0.400722	1.69809	0.0894903	0.599435	17.3673	0.15704	8.44156	0.100028
9230114K14Rik	9.299	0.421021	0.746539	1.6968	0.0897343	0.600282	8.5177	0.0546417	1.94805	0.0182001
Lce1c	6.86293	0.209565	1.19585	1.69685	0.0897241	0.600282	3.87168	0.0320819	0	0
Ptgfrn	16.6254	0.466161	0.588881	1.69593	0.0898994	0.600981	12.5	0.090256	3.8961	0.043059
Bscl2	17.3106	0.482925	0.477168	1.69525	0.0900275	0.601361	13.1637	0.0969665	5.19481	0.041519
Prpf40b	14.7391	0.459655	0.624432	1.69476	0.0901217	0.601752	11.8363	0.0980268	3.24675	0.0338212
Alg3	13.0227	0.453949	0.652543	1.69437	0.0901944	0.60176	10.7301	0.0765732	3.24675	0.0261199
Fmo5	5.00312	0.642587	1.19472	1.6909	0.090856	0.604738	5.75221	0.0413937	0	0
Slurp1	5.00312	0.642587	1.19472	1.6909	0.090856	0.604738	3.31858	0.0293812	0	0
Nckap5l	5.44601	0.362912	0.890421	1.68711	0.0915818	0.608367	5.42035	0.0401979	0.649351	0.00691513
Ndufv3	60.8071	0.392826	0.324203	1.68178	0.0926114	0.613119	33.8496	0.28389	15.5844	0.158212
Cmpk1	45.7457	0.41657	0.366051	1.68141	0.092684	0.613217	28.0973	0.215621	14.2857	0.13377
Ccar1	59.6075	0.392447	0.325928	1.67767	0.0934113	0.615667	33.0752	0.284185	18.1818	0.193174
Eola1	5.25861	0.384573	0.881337	1.67666	0.0936098	0.616734	5.75221	0.0439161	0.649351	0.0081133
Cyp3a13	4.8197	0.578518	1.15845	1.66929	0.0950599	0.622652	4.97788	0.0368582	0	0
H19	4.83954	0.558412	1.15347	1.66928	0.0950622	0.622652	1.99115	0.0278953	0	0
Nol3	4.81574	0.572145	1.15617	1.66843	0.0952306	0.62327	5.86283	0.0391711	0	0
Zfp672	14.6647	0.446002	0.619359	1.66791	0.0953343	0.623344	11.9469	0.0866026	3.8961	0.039444
Clba1	5.36223	0.350299	0.885037	1.6679	0.0953355	0.623344	5.97345	0.0423748	0.649351	0.00267327
Slc35a1	9.07795	0.406452	0.741643	1.66714	0.0954868	0.623978	8.62832	0.0582215	1.94805	0.0147083
Ptpn1	96.0528	0.347078	0.266681	1.66651	0.0956127	0.624317	44.0265	0.397275	26.6234	0.273507
Mbp	10.1543	0.497245	0.600887	1.6651	0.0958918	0.625319	7.9646	0.054339	2.5974	0.0232682
Mcur1	32.228	0.435955	0.42854	1.66499	0.0959147	0.625319	20.2434	0.150188	9.09091	0.0809449
Grip1	4.79986	0.523847	1.13928	1.66236	0.0964399	0.62753	5.97345	0.051589	0	0
Lrrc20	9.06605	0.402029	0.741819	1.6615	0.096614	0.628056	7.9646	0.0536946	1.94805	0.0213212
Elob	189.208	0.289698	0.205693	1.65976	0.0969637	0.62948	64.0487	0.689077	42.8571	0.51625
Tug1	31.5444	0.426271	0.394312	1.65794	0.0973305	0.631422	20.354	0.147169	10.3896	0.0906049
Mllt6	12.8511	0.434018	0.649029	1.65745	0.0974295	0.631755	10.6195	0.0853647	2.5974	0.0231429
Psmc5	57.5631	0.386318	0.326202	1.65577	0.0977679	0.632882	31.5265	0.253013	15.5844	0.137733
Depp1	11.4282	0.395158	0.709436	1.65287	0.0983575	0.635834	6.52655	0.0605918	1.2987	0.0169775
Gm6329	5.3102	0.336639	0.880893	1.65074	0.0987914	0.638318	4.31416	0.0316072	0.649351	0.00411616
Rnf41	23.8966	0.441774	0.509925	1.64961	0.0990219	0.639148	16.7035	0.125884	6.49351	0.0727049
Ppdpf	50.7907	0.404182	0.361442	1.64936	0.0990739	0.639149	27.323	0.214478	15.5844	0.144191
Rpl29	217.26	0.203358	0.133495	1.6485	0.0992508	0.639643	65.4867	0.750051	51.9481	0.64271
Snx16	20.0001	0.443559	0.543943	1.64756	0.0994428	0.639705	14.0487	0.111654	4.54545	0.0463645
Dsg1b	4.67993	0.492741	1.11913	1.64603	0.0997573	0.641438	5.86283	0.041792	0.649351	0.000159004
Bdh1	7.12713	0.365532	0.797433	1.64515	0.0999379	0.64211	7.4115	0.0490858	1.2987	0.012936
Dctn2	50.4763	0.394488	0.34658	1.64212	0.100565	0.644667	30.8628	0.244328	14.9351	0.162393
Ndufb2	25.0901	0.438394	0.479212	1.64053	0.100895	0.646289	18.3628	0.132956	7.79221	0.065466
Irx3	70.2856	0.363277	0.29615	1.64019	0.100965	0.646493	32.6327	0.284537	18.8312	0.205746
Rassf1	14.5437	0.427499	0.625062	1.63951	0.101108	0.646913	11.5044	0.0854788	3.8961	0.0424163
Cxxc1	33.6505	0.423535	0.418185	1.6377	0.101483	0.64807	23.2301	0.179526	9.74026	0.0779153
Rnf144b	48.7728	0.395441	0.3508	1.63766	0.101493	0.64807	26.9912	0.217409	14.9351	0.131267
Klk11	78.8473	0.396682	0.36021	1.637	0.10163	0.648533	18.5841	0.238198	13.6364	0.169969
Gpa33	4.58028	0.49486	1.11335	1.6362	0.101798	0.648623	5.19912	0.034362	0	0
Rps6ka6	9.187	0.375189	0.746124	1.63564	0.101915	0.648772	7.07965	0.056218	1.94805	0.0208901
Atp5o-1	156.39	0.268565	0.189132	1.63553	0.101937	0.648772	58.1858	0.589503	42.2078	0.466033
Mllt11	5.20658	0.333264	0.87585	1.63497	0.102056	0.649196	5.53097	0.0372262	0.649351	0.00719887
Tmcc1	18.0909	0.437034	0.555384	1.63052	0.102991	0.653504	13.4956	0.109527	5.19481	0.0481037
Fblim1	7.05129	0.357928	0.793838	1.62831	0.103459	0.655239	5.75221	0.0371377	1.2987	0.00961642
Slc25a42	8.91437	0.385156	0.735915	1.62751	0.103629	0.655823	8.29646	0.0587804	1.94805	0.0141993
Trpv3	18.3978	0.427331	0.574692	1.62569	0.104015	0.657524	13.4956	0.105996	5.19481	0.0586372
Mia2	55.6168	0.381777	0.332523	1.62528	0.104103	0.657592	33.2965	0.279707	15.5844	0.140724
Mdfi	4.50444	0.469585	1.09964	1.6246	0.104249	0.658223	5.42035	0.0340331	0	0
Duoxa1	14.5101	0.415234	0.632714	1.62345	0.104492	0.658567	11.8363	0.0824284	3.8961	0.0462565
Vdac3	11.995	0.456864	0.57915	1.62225	0.104751	0.659758	9.95575	0.0695786	3.24675	0.0316487
Frrs1	36.9285	0.413387	0.405629	1.6222	0.104759	0.659758	23.4513	0.180029	10.3896	0.102643
Nol6	19.7091	0.432258	0.534821	1.61809	0.105642	0.661621	15.9292	0.119507	5.84416	0.0633819
Rpl12	287.398	0.217402	0.146165	1.61849	0.105557	0.661621	70.0221	0.929875	57.7922	0.77028
Nppb	4.4727	0.4371	1.08764	1.61602	0.106089	0.663368	1.54867	0.017697	0	0
Mtarc2	34.2956	0.402748	0.366655	1.6161	0.106072	0.663368	23.2301	0.174972	10.3896	0.105093
Snx2	38.674	0.405655	0.389468	1.61421	0.106483	0.664159	24.7788	0.19729	12.987	0.11681
Phf23	43.8592	0.396694	0.370498	1.61309	0.106725	0.664686	26.5487	0.211169	13.6364	0.122216
1700031A10Rik	4.43257	0.437618	1.08471	1.61132	0.107109	0.666339	4.75664	0.0343161	0	0
Rps6kb2	30.8456	0.408284	0.384791	1.61166	0.107037	0.666339	19.2478	0.145029	8.44156	0.0855014
Rdh11	12.6499	0.406099	0.651061	1.6115	0.107071	0.666339	10.2876	0.0738352	3.24675	0.0415437
Slc9a9	5.15059	0.31274	0.871198	1.61051	0.107287	0.667021	5.53097	0.0371359	0.649351	0.00665714
Strip1	18.188	0.424439	0.560927	1.60934	0.107543	0.668052	14.9336	0.107063	5.19481	0.0467814
Slc39a1	69.9977	0.358191	0.301684	1.60688	0.10808	0.670338	36.1726	0.313411	23.3766	0.235969
Ttc22	6.96751	0.347016	0.790205	1.6068	0.108099	0.670338	6.85841	0.040647	1.2987	0.0155255
Paqr8	5.22392	0.306492	0.869229	1.60719	0.108013	0.670338	4.64602	0.0358369	0.649351	0.0049989
Arhgap24	35.4981	0.409148	0.412257	1.60636	0.108195	0.670374	21.1283	0.176389	9.74026	0.10127
Plaa	30.1305	0.417163	0.44387	1.60435	0.108636	0.671761	20.4646	0.153719	8.44156	0.0943966
Ccnl2	57.0829	0.341411	0.275758	1.60456	0.108591	0.671761	33.6283	0.283685	18.8312	0.185049
Pon2	131.662	0.256742	0.183808	1.60253	0.109037	0.673027	48.2301	0.47336	34.4156	0.358767
Slc17a5	21.4794	0.422768	0.511853	1.59987	0.109627	0.674204	14.4912	0.106339	5.84416	0.0554006
Abl1	14.3058	0.414259	0.611728	1.60017	0.109562	0.674204	12.0575	0.0908368	3.8961	0.0438194
Rel	14.564	0.409477	0.616453	1.5998	0.109643	0.674204	11.0619	0.0884013	3.8961	0.0356482
Chuk	12.5513	0.395755	0.660378	1.60043	0.109502	0.674204	11.0619	0.0843471	2.5974	0.0210631
Mprip	43.0954	0.38617	0.351585	1.59937	0.109738	0.674204	26.2168	0.222646	14.2857	0.135556
Prpf31	6.89815	0.339156	0.79209	1.5987	0.109888	0.674658	6.74779	0.0517803	1.2987	0.0115276
Mrpl9	26.8941	0.418035	0.467829	1.59736	0.110185	0.674764	19.1372	0.144707	7.79221	0.080755
Plcg2	47.1761	0.392883	0.373627	1.59815	0.110011	0.674764	28.0973	0.224477	12.987	0.122855
Baz2a	55.3001	0.373881	0.332086	1.59745	0.110165	0.674764	34.0708	0.251226	18.1818	0.156297
4933430M04Rik	9.065	0.359869	0.736959	1.59772	0.110104	0.674764	9.73451	0.0604883	2.5974	0.0215398
Ahcy	6.45045	0.424832	0.737525	1.59698	0.110271	0.674985	9.0708	0.0502552	1.94805	0.0233351
Coa3	17.9233	0.421332	0.553819	1.59618	0.110448	0.675389	14.3805	0.0941693	5.19481	0.043702
Vma21	24.8467	0.420352	0.478058	1.5962	0.110444	0.675389	17.6991	0.128664	7.79221	0.0699655
Tfap2a	103.272	0.335355	0.273255	1.59496	0.110721	0.675678	47.1239	0.434989	30.5195	0.332564
Gm12542	5.03904	0.311696	0.866412	1.59509	0.110691	0.675678	4.42478	0.035248	0.649351	0.00373596
Bnc1	5.24024	0.290115	0.86885	1.59516	0.110677	0.675678	5.19912	0.03835	0.649351	0.00478919
Mexis	4.31309	0.412349	1.06967	1.59378	0.110986	0.676474	4.97788	0.0306199	0	0
Atad2b	40.742	0.403768	0.412886	1.59394	0.110949	0.676474	25.2212	0.20891	11.039	0.104388
Nptn	113.399	0.328059	0.264181	1.59233	0.11131	0.67771	49.7788	0.469554	29.2208	0.323589
Bhlhe40	10.6713	0.386802	0.683153	1.59062	0.111695	0.679814	7.19027	0.0620806	2.5974	0.0259953
Tab1	4.68556	0.399097	0.838503	1.59001	0.111834	0.680163	4.86726	0.0368388	0.649351	0.00920831
Actr3	267.596	0.246605	0.176618	1.58953	0.11194	0.680565	66.4823	0.802277	58.4416	0.740017
Epm2aip1	4.26106	0.414698	1.06701	1.58809	0.112265	0.68156	5.53097	0.0368033	0	0
Ttc7b	4.26106	0.414698	1.06701	1.58809	0.112265	0.68156	4.97788	0.0324989	0	0
Ctbp2	25.2664	0.414923	0.488403	1.5851	0.112943	0.684585	18.3628	0.137686	6.49351	0.0607359
Ube2j1	16.144	0.412723	0.579518	1.585	0.112967	0.684585	12.0575	0.0851841	4.54545	0.0397382
Tox4	28.6769	0.4119	0.461477	1.58513	0.112937	0.684585	20.7965	0.154221	7.79221	0.0638064
Lrrc1	37.0865	0.40004	0.40632	1.58546	0.112861	0.684585	23.3407	0.179885	10.3896	0.103087
Akt2	78.4548	0.337692	0.282323	1.58238	0.113563	0.687206	41.0398	0.353872	22.7273	0.22306
Impdh1	6.82231	0.331245	0.788689	1.58036	0.114024	0.688269	6.74779	0.0496586	1.2987	0.00507784
Dsc2	14.4842	0.399594	0.615661	1.5798	0.114153	0.688803	7.9646	0.0635887	3.8961	0.0393988
Tinf2	3.7465	1.28036	1.07196	1.57938	0.114249	0.688825	4.97788	0.0336093	0	0
Slc35b3	6.21103	0.429357	0.701365	1.57679	0.114843	0.689087	5.97345	0.0498972	1.2987	0.0103042
Eif2s1	26.4545	0.41216	0.464504	1.57827	0.114503	0.689087	18.9159	0.136306	8.44156	0.0865776
Fstl1	4.22534	0.385001	1.05657	1.57753	0.114674	0.689087	4.09292	0.03865	0	0
Zfp560	8.7746	0.356574	0.732683	1.57883	0.114374	0.689087	8.07522	0.0517695	1.94805	0.0167938
Abcc4	4.96716	0.304431	0.862559	1.57868	0.114409	0.689087	4.97788	0.0312028	0.649351	0.00725313
Slc25a5	301.094	0.231347	0.16414	1.57663	0.114882	0.689087	73.2301	0.933072	59.7403	0.76442
Btc	59.3517	0.362624	0.608303	1.57601	0.115024	0.689368	16.3717	0.186339	9.74026	0.104812
B4galt3	6.95707	0.325158	0.785833	1.57219	0.115906	0.692374	6.96903	0.0500792	1.2987	0.0126993
Hdlbp	149.919	0.287358	0.219994	1.5705	0.1163	0.693377	56.6372	0.57235	37.013	0.430075
Lce1b	6.15281	0.198084	0.906737	1.57066	0.116262	0.693377	1.21681	0.0148422	0.649351	0.00325312
Akap8l	10.538	0.375322	0.683854	1.56995	0.116427	0.69383	9.0708	0.0671972	2.5974	0.0262231
Zw10	6.81584	0.329257	0.783667	1.56799	0.116884	0.695483	6.74779	0.048731	1.2987	0.00943983
Fosl1	6.82377	0.326787	0.784053	1.56608	0.11733	0.6965	6.08407	0.0419003	1.2987	0.0154386
Creb3	34.9207	0.394612	0.406671	1.56522	0.117532	0.69711	23.2301	0.176102	9.74026	0.0931649
Dgat1	6.80393	0.327637	0.783307	1.56488	0.117611	0.69711	6.85841	0.0484445	1.2987	0.0125686
Nf1	4.08954	0.388254	1.04932	1.56261	0.118145	0.699091	5.53097	0.0392362	0	0
Ubash3b	4.07763	0.382852	1.04732	1.56002	0.118756	0.701351	4.64602	0.0309623	0	0
Atp6v0a2	54.6374	0.323421	0.264388	1.55877	0.119051	0.702758	27.4336	0.232758	14.2857	0.149782
Exoc3l2	4.94879	0.292871	0.856732	1.55755	0.11934	0.703723	5.30973	0.0430329	0.649351	0.00714889
Rufy3	10.6569	0.367842	0.681811	1.55735	0.119387	0.703755	8.84956	0.0637602	2.5974	0.0139432
Als2	4.87545	0.292973	0.857953	1.55555	0.119816	0.705046	8.07522	0.0375162	1.94805	0.00984498
Gm11992	4.96863	0.28862	0.857225	1.55568	0.119784	0.705046	4.86726	0.0315557	0.649351	0.00874561
Clint1	95.596	0.290423	0.227405	1.55318	0.12038	0.707626	37.8319	0.357841	25.3247	0.275626
Hba-a1	62.3205	0.025913	8.15412	1.55219	0.120617	0.708693	0.663717	0.0176938	0	0
Klf7	14.277	0.389637	0.608746	1.55167	0.12074	0.709001	10.0664	0.0740894	2.5974	0.0228502
Pcgf2	17.6051	0.396922	0.5587	1.54432	0.122512	0.712513	13.8274	0.103951	4.54545	0.0562828
Rwdd4a	10.5677	0.36242	0.683781	1.54872	0.121449	0.712513	9.0708	0.0620463	2.5974	0.0276992
Bcap29	10.8101	0.353593	0.687463	1.54426	0.122525	0.712513	8.84956	0.0561932	2.5974	0.019789
Gm48228	4.03354	0.34812	1.0354	1.54412	0.122559	0.712513	2.76549	0.0264859	0	0
Itm2c	66.1957	0.345441	0.305983	1.54685	0.1219	0.712513	31.0841	0.308247	20.1299	0.204456
Gpr89	4.93291	0.28234	0.855463	1.54547	0.122232	0.712513	4.86726	0.0388579	0.649351	0.00206285
Tcf25	111.687	0.25393	0.189618	1.548	0.121622	0.712513	48.8938	0.448467	34.4156	0.346001
Aldh1a3	12.8497	0.0668652	2.33029	1.54582	0.122147	0.712513	3.09735	0.0390851	0	0
B4galt7	8.93758	0.326796	0.734879	1.54135	0.123231	0.713939	8.40708	0.0596833	1.94805	0.0135133
Gm40055	4.91513	0.273814	0.857522	1.54134	0.123233	0.713939	4.86726	0.0321141	0.649351	0.00411616
Pet100	28.1377	0.394029	0.460645	1.53895	0.123817	0.715601	18.6947	0.137856	8.44156	0.0747464
Rnf125	4.80358	0.286141	0.854366	1.53859	0.123905	0.71572	4.64602	0.0309436	0.649351	0.00358858
Elf5	6.43268	0.348923	0.760802	1.53683	0.124335	0.71712	4.75664	0.034837	1.2987	0.00829664
Cox8a	306.48	0.171192	0.11936	1.53151	0.125644	0.72318	74.3363	0.946532	60.3896	0.833192
Homer1	19.5683	0.391997	0.537462	1.53064	0.125858	0.723428	14.823	0.0977905	5.19481	0.049204
Mad1l1	13.1933	0.420191	0.520648	1.52804	0.126504	0.725524	10.0664	0.0737355	3.24675	0.0301582
Zfp638	14.6406	0.400389	0.483555	1.52778	0.126567	0.725524	11.0619	0.088999	4.54545	0.0433036
Rela	13.9747	0.378871	0.606859	1.5243	0.127433	0.728998	11.2832	0.0806365	3.8961	0.0257466
Chfr	14.9653	0.408809	0.512047	1.52358	0.127614	0.729289	11.5044	0.0852248	4.54545	0.0513105
Ss18l2	34.9139	0.361785	0.336916	1.52382	0.127553	0.729289	20.1327	0.156384	10.3896	0.0901258
Usp2	56.392	0.324388	0.277277	1.52364	0.1276	0.729289	19.3584	0.202656	11.6883	0.151555
Fiz1	6.16297	0.388786	0.725869	1.5216	0.128109	0.730883	6.19469	0.0476197	1.2987	0.00795478
Polk	6.82127	0.299056	0.780404	1.52189	0.128037	0.730883	6.41593	0.0473627	1.2987	0.0121478
Mfhas1	47.9926	0.359925	0.349124	1.52014	0.128476	0.732283	28.3186	0.230463	14.9351	0.16285
Nrg1	26.255	0.398851	0.373669	1.51947	0.128645	0.732945	17.5885	0.126175	8.44156	0.0953345
Supt6	29.5238	0.38553	0.437159	1.51857	0.128872	0.73307	20.1327	0.154064	9.74026	0.0965208
Rab5a	61.946	0.322987	0.282003	1.5176	0.129115	0.73307	29.5354	0.259337	14.9351	0.167568
Eral1	6.70032	0.300555	0.77999	1.51891	0.128786	0.73307	6.52655	0.0440267	1.2987	0.0127777
Rab13	4.72378	0.27711	0.850455	1.51809	0.128992	0.73307	5.0885	0.0363358	0.649351	0.0066832
Mrpl44	4.79314	0.275704	0.849239	1.51816	0.128975	0.73307	4.97788	0.0366028	0.649351	0.00468968
Pigu	8.59264	0.330537	0.722816	1.5168	0.129316	0.733644	7.85398	0.0539537	1.94805	0.0130802
Epn3	25.6347	0.388448	0.442394	1.51453	0.129892	0.733825	12.5	0.12639	5.84416	0.0786595
Rtf2	21.572	0.384487	0.52318	1.51461	0.129871	0.733825	15.5973	0.117483	5.19481	0.0458849
6430548M08Rik	12.243	0.361291	0.64337	1.51442	0.12992	0.733825	8.96018	0.0588855	3.24675	0.0327559
Wnt11	10.3561	0.352227	0.675144	1.51367	0.13011	0.733825	7.85398	0.0561883	2.5974	0.0231445
Map3k4	10.3997	0.349078	0.677464	1.51317	0.130236	0.733825	9.0708	0.0670307	2.5974	0.0193575
Arpp19	72.7105	0.328957	0.292458	1.51402	0.130022	0.733825	38.6062	0.316651	22.0779	0.204005
Hsbp1	80.3303	0.293295	0.240088	1.5152	0.129721	0.733825	39.4912	0.339663	23.3766	0.227494
Swap70	4.78124	0.273726	0.848813	1.51459	0.129876	0.733825	5.19912	0.034046	0.649351	0.00660558
Dhx33	6.0792	0.392955	0.715776	1.51276	0.130339	0.734137	5.53097	0.0410393	1.2987	0.0100678
Cask	46.3248	0.361021	0.35467	1.51261	0.130379	0.734137	27.8761	0.222756	12.987	0.125713
Fen1	4.7079	0.272986	0.849791	1.51178	0.130591	0.73484	5.19912	0.0329446	0.649351	0.00240457
Mecr	13.2004	0.40198	0.546009	1.51005	0.131032	0.736583	10.3982	0.076974	3.24675	0.0247354
Panx1	10.4022	0.339492	0.684995	1.5065	0.131938	0.738913	8.84956	0.0664952	1.94805	0.029628
Pex5	12.1181	0.357587	0.643653	1.50543	0.132213	0.739492	10.2876	0.0714205	3.24675	0.0218278
Hapln1	10.4127	0.33294	0.69165	1.50528	0.132251	0.739492	9.84513	0.0692042	2.5974	0.0189144
Pnpla3	3.78221	0.323474	1.01699	1.50531	0.132244	0.739492	6.30531	0.0319604	0	0
Mark4	106.659	0.298497	0.251023	1.50242	0.132988	0.742626	47.8982	0.451005	29.2208	0.32119
Snrpg	93.5472	0.302896	0.260114	1.50154	0.133216	0.743405	42.3673	0.402048	27.9221	0.28538
Depdc5	7.92787	0.390698	0.657443	1.50085	0.133393	0.743904	5.97345	0.046411	1.94805	0.017888
Fbf1	6.58038	0.29878	0.774404	1.50026	0.133547	0.74427	6.41593	0.0455236	1.2987	0.0181316
Apba3	25.9901	0.381998	0.465454	1.49951	0.133742	0.745111	18.6947	0.130981	7.79221	0.0637866
Taf9	15.745	0.374128	0.574741	1.4968	0.134444	0.748278	21.2389	0.0956245	9.09091	0.0599581
Ly96	4.7173	0.265727	0.845699	1.49624	0.13459	0.748438	5.0885	0.0348156	0.649351	0.00316559
Acot1	197.588	0.244442	0.189356	1.49618	0.134606	0.748438	52.323	0.626674	44.8052	0.54009
Usp19	51.1164	0.349404	0.340777	1.49592	0.134674	0.748567	30.9735	0.244068	17.5325	0.158725
Midn	31.1287	0.37627	0.438354	1.49415	0.135136	0.750154	20.0221	0.160092	9.09091	0.0861492
Rap2c	34.3563	0.351595	0.325465	1.49412	0.135143	0.750154	20.7965	0.15608	10.3896	0.100816
Dcp2	13.827	0.365866	0.603917	1.49244	0.135583	0.750864	11.8363	0.0824899	3.8961	0.0306609
Txndc11	14.0162	0.361205	0.610919	1.49279	0.135493	0.750864	11.3938	0.0808388	3.8961	0.0403717
Ciao2a	8.63819	0.315484	0.722368	1.49313	0.135403	0.750864	7.52212	0.0502448	1.94805	0.0194904
Pdhx	6.74543	0.285068	0.777434	1.493	0.135436	0.750864	6.52655	0.0449618	1.2987	0.0131056
Acp2	4.62413	0.263161	0.845982	1.48889	0.136515	0.75461	4.86726	0.0339617	0.649351	0.00862522
Igsf9	21.07	0.377638	0.511801	1.48858	0.136597	0.754777	13.6062	0.113831	5.84416	0.0601724
Slk	88.1733	0.299462	0.259876	1.48637	0.137181	0.757009	40.9292	0.374588	26.6234	0.264468
Nus1	21.0903	0.376012	0.514257	1.48576	0.137341	0.757339	15.9292	0.111962	6.49351	0.049253
Hdac2	21.013	0.375807	0.515337	1.48497	0.137552	0.757339	15.4867	0.108113	6.49351	0.0562725
Prkab2	27.6647	0.375211	0.44771	1.48507	0.137526	0.757339	17.6991	0.133709	9.09091	0.0803504
Tor1aip2	49.3555	0.348392	0.346305	1.48496	0.137555	0.757339	30.6416	0.231641	13.6364	0.124691
Krt7	3.65876	0.311122	1.00912	1.48555	0.137397	0.757339	2.76549	0.0276183	0	0
Impa2	8.34633	0.314808	0.723125	1.48462	0.137646	0.75759	7.74336	0.0515707	1.94805	0.0185275
Tmem86a	26.4716	0.36939	0.384842	1.48361	0.137912	0.758233	10.5088	0.104975	5.84416	0.0695683
Ythdf1	32.9964	0.353878	0.348494	1.4835	0.137943	0.758233	20.1327	0.15984	11.039	0.101338
Cry1	10.2228	0.335079	0.677116	1.48325	0.138008	0.758233	9.0708	0.0563731	2.5974	0.0253596
Dctn3	64.561	0.329369	0.307742	1.48068	0.138691	0.760614	35.0664	0.285395	20.7792	0.18585
Zfp326	64.7084	0.290129	0.245419	1.47747	0.139549	0.762817	32.854	0.269656	20.1299	0.191408
Marchf8	17.2914	0.370199	0.549946	1.47557	0.140058	0.764637	12.8319	0.0923247	4.54545	0.0470727
Zfp865	4.62559	0.258987	0.842041	1.47528	0.140137	0.76481	5.42035	0.0359863	0.649351	0.00581026
Wfdc5	53.0266	0.354019	0.518392	1.47371	0.140559	0.765871	14.1593	0.166691	1.2987	0.0316993
Nudt11	19.0602	0.371376	0.527429	1.47234	0.140928	0.766892	14.7124	0.108554	5.84416	0.0556679
Pou2f2	3.37525	0.393539	1.00709	1.47199	0.141025	0.766921	2.76549	0.0211189	0	0
Ntm	24.2895	0.372616	0.475391	1.47214	0.140982	0.766921	19.1372	0.136368	9.09091	0.0690102
Il1rapl2	20.7438	0.372943	0.508009	1.47172	0.141098	0.767071	19.0265	0.137266	9.74026	0.0731512
Txndc9	52.8884	0.31758	0.288417	1.471	0.141291	0.767627	31.3053	0.242435	14.9351	0.140342
Hba-a2	40.6228	0.0291053	6.35672	1.47078	0.141351	0.767705	0.442478	0.0150082	0	0
Slc20a2	13.9325	0.351639	0.610231	1.47055	0.141413	0.767797	11.615	0.0871891	3.8961	0.0452762
Plekha7	22.4968	0.37268	0.490206	1.4702	0.141508	0.767816	15.8186	0.115813	7.14286	0.0691256
Frmd8	19.0682	0.369902	0.52856	1.46945	0.14171	0.768664	13.9381	0.099972	5.84416	0.050942
Tprg	52.6897	0.346322	0.351185	1.46829	0.142025	0.769879	25.6637	0.215068	12.987	0.130873
Kif13a	15.5081	0.361894	0.572764	1.46498	0.142925	0.772767	11.615	0.0893478	3.8961	0.049204
Itpa	4.60972	0.25203	0.841192	1.46526	0.14285	0.772767	5.0885	0.032237	0.649351	0.0090843
Ints4	6.39947	0.281198	0.771969	1.46302	0.143461	0.774422	6.41593	0.047467	1.2987	0.025992
Erg28	22.374	0.368617	0.49574	1.46054	0.144141	0.775858	15.8186	0.114051	7.14286	0.066163
Galnt1	26.5593	0.363414	0.396045	1.45945	0.144441	0.776234	14.4912	0.114353	8.44156	0.0894972
Lemd3	10.2698	0.326041	0.672304	1.45873	0.144639	0.77656	9.0708	0.0658465	1.94805	0.0245151
Syngr2	64.5929	0.258971	0.236347	1.45885	0.144605	0.77656	31.969	0.263294	21.4286	0.202223
Csn3	3.5428	0.284559	0.998947	1.45784	0.144885	0.777377	1.88053	0.016974	0	0
Med7	6.40093	0.284623	0.76763	1.45766	0.144935	0.777397	6.30531	0.0454161	1.2987	0.0164657
Pum3	20.9306	0.365451	0.512186	1.45746	0.14499	0.777449	14.1593	0.106611	5.84416	0.0533288
Gm21988	186.671	0.24301	0.195806	1.45659	0.145229	0.777988	71.0177	0.651947	57.1429	0.521335
Mrps18c	24.1007	0.365899	0.475604	1.45222	0.14644	0.77972	16.3717	0.116025	7.14286	0.0672766
Plekhg1	32.6051	0.35996	0.418106	1.45363	0.14605	0.77972	20.2434	0.164603	7.14286	0.0733991
Ywhag	88.2391	0.297953	0.265057	1.45472	0.145747	0.77972	39.3805	0.338501	27.2727	0.279929
Usp40	4.47642	0.252166	0.83972	1.45378	0.146008	0.77972	4.75664	0.0354173	0.649351	0.00735232
Zc3h3	4.53785	0.249552	0.838448	1.45116	0.146736	0.780353	4.86726	0.0339428	0.649351	0.0118919
2310061I04Rik	4.53785	0.249552	0.838448	1.45116	0.146736	0.780353	4.5354	0.0341302	0.649351	0.00478919
Tmem179b	24.0457	0.364192	0.482975	1.44966	0.147154	0.782081	18.5841	0.139886	7.79221	0.0738276
Cyp51	34.4341	0.340216	0.337816	1.44894	0.147354	0.782435	15.1549	0.135436	9.74026	0.0942649
Ergic2	37.9858	0.337479	0.333548	1.44901	0.147335	0.782435	23.6726	0.177978	11.6883	0.10964
Gm11413	3.5547	0.26459	0.997826	1.44837	0.147513	0.78276	3.87168	0.0238004	0	0
Slc5a5	6.52439	0.266991	0.772733	1.44777	0.147681	0.783156	4.64602	0.0384911	1.2987	0.00829664
Fam204a	15.2825	0.360274	0.556582	1.44595	0.14819	0.784466	11.5044	0.0819623	4.54545	0.0351442
Stard7	32.8467	0.343574	0.351748	1.44539	0.148349	0.784466	20.354	0.155524	9.74026	0.0910013
Trim25	13.8541	0.343205	0.604602	1.44441	0.148624	0.784466	10.3982	0.0760865	3.8961	0.0376462
Smim19	11.8722	0.337452	0.63244	1.44609	0.148153	0.784466	10.2876	0.0739631	3.24675	0.0336711
Erh	36.025	0.3329	0.325307	1.44335	0.148923	0.784559	34.5133	0.188158	21.4286	0.138629
Pum1	115.52	0.230618	0.184839	1.44353	0.148873	0.784559	47.4558	0.456069	32.4675	0.34878
C1qtnf12	35.9088	0.354525	0.404664	1.44316	0.148976	0.784593	21.4602	0.180449	11.6883	0.127007
Dsel	6.4703	0.274277	0.767036	1.44212	0.149269	0.785224	5.75221	0.0447778	1.2987	0.0145819
Defb4	3.65435	0.236011	1.00361	1.44169	0.14939	0.785547	0.774336	0.0101037	0	0
Ncoa1	21.8327	0.365757	0.462882	1.44118	0.149535	0.785571	14.823	0.109163	7.14286	0.0668322
Tmem184c	6.38109	0.274668	0.767551	1.44123	0.149521	0.785571	5.97345	0.039042	1.2987	0.0103398
Mpv17l2	17.7324	0.348827	0.562161	1.44083	0.149633	0.785843	14.2699	0.104441	5.19481	0.0432736
Klc1	24.3292	0.359461	0.485135	1.43964	0.14997	0.787123	17.146	0.133598	7.79221	0.0654798
Snhg18	8.18421	0.302537	0.712618	1.43896	0.150161	0.787649	5.53097	0.0463729	1.94805	0.011865
Rab4a	6.46236	0.27201	0.766893	1.43785	0.150477	0.78831	5.86283	0.0402459	1.2987	0.00784693
Zfp692	8.19214	0.300674	0.713209	1.43698	0.150725	0.788626	7.30088	0.0560545	1.94805	0.0211299
Trappc11	20.6417	0.359238	0.506072	1.43548	0.15115	0.789626	15.3761	0.113932	6.49351	0.0531752
Atp9b	24.0129	0.358455	0.476029	1.43212	0.152109	0.789908	17.6991	0.138786	7.14286	0.082976
Ciao1	13.5742	0.337846	0.60674	1.43201	0.152142	0.789908	11.1726	0.0796628	3.8961	0.03574
Odr4	13.7714	0.333177	0.613735	1.4323	0.152058	0.789908	11.615	0.0800797	3.24675	0.0429244
Pak1ip1	44.0664	0.315272	0.294432	1.43205	0.15213	0.789908	25.4425	0.204448	13.6364	0.128154
Sf3b6	75.3158	0.304568	0.28326	1.43383	0.151622	0.789908	39.823	0.347044	23.3766	0.241205
Dact2	3.35541	0.285642	0.990645	1.43368	0.151665	0.789908	4.20354	0.0267093	0	0
Camk2n2	3.35937	0.284514	0.990643	1.4336	0.151687	0.789908	4.20354	0.0260421	0	0
Harbi1	3.36731	0.279612	0.990331	1.43211	0.152111	0.789908	4.42478	0.0310544	0	0
Adig	3.36731	0.279612	0.990331	1.43211	0.152111	0.789908	3.65044	0.0236291	0	0
Hmgcl	3.36731	0.279612	0.990331	1.43211	0.152111	0.789908	4.20354	0.0273397	0	0
Smad3	6.31716	0.276	0.76471	1.43408	0.15155	0.789908	5.53097	0.0391003	1.2987	0.0174121
Maged1	35.73	0.350254	0.407408	1.43096	0.152441	0.790447	23.0088	0.191772	10.3896	0.121256
Kdm4b	13.6381	0.334053	0.611571	1.42992	0.152739	0.790816	11.8363	0.0909104	3.8961	0.0433991
Slx4ip	6.59375	0.255718	0.771619	1.42866	0.153103	0.791973	6.19469	0.0394714	1.2987	0.0125998
Prrg4	8.36909	0.287388	0.718359	1.42712	0.153545	0.793508	7.07965	0.0417508	1.94805	0.0120092
Tti1	6.26366	0.268509	0.766712	1.42575	0.153941	0.794572	5.97345	0.0410657	1.2987	0.015999
Afap1l2	27.8949	0.347511	0.370368	1.42439	0.154332	0.796132	18.4735	0.130812	8.44156	0.0791292
Fggy	4.51404	0.22973	0.836517	1.42296	0.154749	0.797366	4.5354	0.030928	0.649351	0.00576702
Anks1b	47.3468	0.334052	0.355001	1.42226	0.154951	0.797653	31.1947	0.240937	14.2857	0.141046
Get4	17.3745	0.343327	0.557368	1.42021	0.155547	0.799461	13.385	0.0897531	5.19481	0.0454007
Col14a1	18.793	0.351011	0.524883	1.4184	0.156075	0.801686	14.2699	0.109608	5.84416	0.0539005
Trpv1	3.2756	0.275867	0.985978	1.41763	0.156299	0.802593	3.87168	0.0253467	0	0
Trim12a	3.26766	0.275915	0.985753	1.41668	0.156577	0.803481	4.31416	0.0281766	0	0
Lrat	3.28353	0.271974	0.98589	1.41654	0.156617	0.803481	3.20796	0.0201444	0	0
Ubc	485.013	0.1882	0.145459	1.4162	0.156716	0.803481	76.4381	1.1591	65.5844	1.0249
Mex3a	3.26369	0.274601	0.985505	1.41551	0.156919	0.803574	3.4292	0.0295693	0	0
Mrpl3	13.5612	0.335614	0.597404	1.41482	0.15712	0.804357	11.2832	0.0773944	3.8961	0.0383305
Arf5	185.092	0.219796	0.177527	1.41364	0.157467	0.804701	64.9336	0.703344	44.8052	0.533015
Trp53bp2	8.11631	0.289951	0.711472	1.4113	0.158156	0.806966	7.19027	0.0490012	1.94805	0.015844
Norad	92.9687	0.284616	0.260127	1.40997	0.158549	0.808083	43.3628	0.382688	24.6753	0.23595
Zfc3h1	23.9624	0.350514	0.473839	1.40915	0.158792	0.808656	18.031	0.140073	7.14286	0.0679031
Uhrf1bp1l	12.1661	0.298447	0.661641	1.40904	0.158823	0.808656	10.2876	0.0705273	3.24675	0.0346584
Gm10640	6.35684	0.256087	0.766644	1.40853	0.158976	0.808824	5.0885	0.0373886	1.2987	0.00853438
Dennd4a	11.7125	0.323089	0.62914	1.40793	0.159151	0.809248	9.51327	0.0728692	3.24675	0.0301772
Stk25	27.339	0.348007	0.446642	1.40672	0.15951	0.810191	18.8053	0.143972	8.44156	0.0813642
Gpi1	37.348	0.339204	0.390296	1.40647	0.159584	0.810191	23.3407	0.184135	11.039	0.13031
Casp8	13.6385	0.330414	0.598233	1.40591	0.15975	0.810191	10.6195	0.077898	3.24675	0.0285943
Mpdu1	22.247	0.347712	0.488112	1.4027	0.160707	0.811495	16.7035	0.12178	6.49351	0.0513562
Hnrnpll	22.3719	0.345488	0.505186	1.40453	0.160162	0.811495	16.2611	0.130423	7.14286	0.0709811
Dclk1	12.5494	0.34364	0.525672	1.34941	0.177204	0.811495	8.07522	0.0713431	1.94805	0.0311367
Gm49322	21.3096	0.342857	0.439294	1.37455	0.169271	0.811495	23.3407	0.112962	10.3896	0.0689779
Ugcg	22.2213	0.342397	0.494121	1.39104	0.164215	0.811495	11.5044	0.100816	6.49351	0.0569145
Dach1	17.0177	0.341639	0.545223	1.40119	0.161157	0.811495	12.3894	0.101563	5.19481	0.0404729
Ppp2r2d	18.867	0.341156	0.538192	1.40257	0.160744	0.811495	13.6062	0.101178	5.84416	0.04578
Ring1	9.07771	0.340207	0.603783	1.36663	0.171741	0.811495	7.63274	0.057616	2.5974	0.0193126
Cox16	20.5356	0.34012	0.506881	1.38645	0.165611	0.811495	22.677	0.117278	9.09091	0.0560414
Gm20427	27.5356	0.339348	0.370747	1.40106	0.161195	0.811495	29.0929	0.156153	14.2857	0.0945709
Irf2bpl	33.9224	0.339108	0.41757	1.3931	0.163591	0.811495	21.5708	0.173485	10.3896	0.115225
Gba	28.8868	0.338057	0.436894	1.37964	0.167697	0.811495	18.9159	0.136895	8.44156	0.0670661
Bud31	22.0794	0.335583	0.487183	1.36865	0.17111	0.811495	16.5929	0.117202	5.84416	0.0542739
Prpsap1	17.2561	0.334617	0.550889	1.39107	0.164204	0.811495	13.1637	0.0942367	5.19481	0.0465449
Rufy1	16.992	0.33453	0.55169	1.38908	0.164809	0.811495	13.0531	0.0927265	5.19481	0.0421554
Pip5k1a	35.7471	0.333436	0.396813	1.38409	0.166332	0.811495	22.7876	0.174676	9.74026	0.0950158
Pdlim1	31.5562	0.332793	0.452863	1.37117	0.170323	0.811495	20.2434	0.160857	9.74026	0.0941713
Heatr3	27.7497	0.331293	0.380251	1.36906	0.17098	0.811495	15.0442	0.130251	7.14286	0.0640361
Celsr1	25.0795	0.329886	0.511968	1.37711	0.16848	0.811495	16.3717	0.14565	5.84416	0.0623985
Fubp3	26.9728	0.329791	0.451115	1.35119	0.176634	0.811495	19.6903	0.147126	9.09091	0.0834134
Yipf3	45.5714	0.329289	0.360018	1.39994	0.161531	0.811495	27.2124	0.225298	14.9351	0.129495
Palb2	20.5569	0.329153	0.509259	1.35854	0.174294	0.811495	14.7124	0.112308	6.49351	0.0528157
Arfgef2	15.2384	0.329007	0.568809	1.38149	0.167127	0.811495	12.3894	0.0865368	4.54545	0.0387859
Pam16	33.6527	0.32896	0.410162	1.36031	0.173733	0.811495	23.7832	0.169922	11.6883	0.11287
Ptpn11	42.4371	0.328311	0.375859	1.38228	0.166885	0.811495	26.3274	0.196634	12.987	0.126392
Oser1	22.1845	0.327715	0.492255	1.34971	0.177108	0.811495	15.0442	0.111577	7.14286	0.0789871
Bloc1s2	27.2191	0.326442	0.455678	1.34428	0.178857	0.811495	18.9159	0.140864	8.44156	0.0810385
Sytl1	34.2291	0.32625	0.420351	1.35215	0.176327	0.811495	24.115	0.183629	11.039	0.104531
Ppib	27.1174	0.325768	0.447862	1.34067	0.180027	0.811495	18.8053	0.142039	9.09091	0.0901007
Zfp106	18.4307	0.32515	0.52988	1.35242	0.17624	0.811495	14.3805	0.104084	5.84416	0.0514989
Dda1	27.049	0.325032	0.444981	1.33535	0.181762	0.811495	18.6947	0.132509	9.09091	0.0809474
Ak2	45.4791	0.324175	0.353886	1.38785	0.165183	0.811495	27.323	0.211184	13.6364	0.126081
Wdr61	22.5948	0.32411	0.504477	1.34941	0.177204	0.811495	16.1504	0.10973	7.14286	0.0611558
Leng8	36.9926	0.32406	0.387465	1.35652	0.174932	0.811495	23.7832	0.199276	12.3377	0.136121
Ranbp2	18.4069	0.323979	0.529506	1.349	0.177337	0.811495	13.7168	0.10218	4.54545	0.0436879
Sema3f	23.9749	0.323955	0.49905	1.34634	0.178194	0.811495	15.9292	0.129962	7.14286	0.081732
Mansc1	16.9195	0.323129	0.544858	1.3531	0.176023	0.811495	12.1681	0.0931702	5.19481	0.0454605
Pebp1	30.2661	0.322452	0.430585	1.33334	0.182421	0.811495	19.9115	0.151227	9.74026	0.0969971
Ttc9c	22.0775	0.32178	0.499546	1.33595	0.181567	0.811495	16.1504	0.120664	6.49351	0.0637219
Dcaf5	15.2994	0.319985	0.585481	1.37791	0.168231	0.811495	12.2788	0.0856397	4.54545	0.0460308
Cope	53.8204	0.319859	0.330724	1.40272	0.160699	0.811495	32.1903	0.250863	19.4805	0.185719
Cttnbp2nl	33.447	0.319501	0.404575	1.33087	0.183233	0.811495	20.6858	0.157199	9.09091	0.0847199
Ak6	31.8099	0.319201	0.418706	1.32554	0.184993	0.811495	28.4292	0.153131	12.987	0.0937411
Lypla1	33.4787	0.31823	0.407073	1.32548	0.185012	0.811495	22.2345	0.158319	11.039	0.100582
Hagh	16.7183	0.314504	0.543609	1.32709	0.184479	0.811495	13.1637	0.0846027	5.19481	0.0518755
Sec23b	39.2088	0.314489	0.310274	1.40097	0.161224	0.811495	24.7788	0.181792	12.987	0.120912
Ebp	40.4817	0.314278	0.374696	1.3341	0.18217	0.811495	24.3363	0.186396	12.987	0.126553
Smu1	41.9107	0.312842	0.368032	1.33422	0.182132	0.811495	25.9956	0.203809	14.2857	0.144234
Ndufb3	58.7106	0.31123	0.318396	1.39198	0.163928	0.811495	33.4071	0.273402	18.1818	0.190238
Aff4	45.3705	0.310029	0.355301	1.33655	0.181369	0.811495	27.9867	0.218252	14.2857	0.131259
Fam193b	11.5569	0.309142	0.626022	1.36955	0.170828	0.811495	10.0664	0.083587	3.24675	0.0333975
Snx6	42.6445	0.308662	0.319903	1.37604	0.168809	0.811495	25.4425	0.189168	15.5844	0.164802
Mis18a	11.5688	0.308204	0.626842	1.36869	0.171095	0.811495	9.62389	0.0681007	3.24675	0.0288893
Stk26	13.407	0.306907	0.595846	1.34395	0.178963	0.811495	10.3982	0.0817502	3.8961	0.032188
Dnase1l3	13.5345	0.306168	0.616698	1.3707	0.170469	0.811495	6.08407	0.0564538	2.5974	0.0323338
Atp2b1	57.0458	0.304419	0.321517	1.35984	0.173881	0.811495	28.9823	0.254271	16.8831	0.150397
Slc25a39	51.656	0.303107	0.345999	1.32528	0.185077	0.811495	29.4248	0.231299	15.5844	0.153084
Pom121	11.6104	0.302975	0.626324	1.35634	0.174991	0.811495	9.18142	0.0699352	3.24675	0.025834
Plekha6	10.0224	0.302775	0.666295	1.39616	0.162665	0.811495	7.74336	0.058156	1.94805	0.0200266
Med30	11.5425	0.299331	0.624106	1.34336	0.179156	0.811495	9.62389	0.0771979	3.24675	0.0360536
Dynll2	59.9808	0.295818	0.31486	1.33622	0.181477	0.811495	30.531	0.288532	19.4805	0.227525
Sppl2a	60.4631	0.295433	0.280283	1.39732	0.162318	0.811495	31.1947	0.258128	19.4805	0.186597
Mex3d	9.92279	0.294287	0.663983	1.3717	0.170155	0.811495	7.9646	0.0558895	2.5974	0.0214714
Tmem131	11.611	0.294247	0.637714	1.35389	0.175772	0.811495	10.177	0.0756789	3.24675	0.0354118
C130073E24Rik	63.8219	0.293231	0.314203	1.32826	0.184093	0.811495	36.615	0.311072	18.8312	0.190488
Dvl1	9.69632	0.289111	0.663736	1.35556	0.17524	0.811495	8.40708	0.0560842	2.5974	0.0208437
Uevld	8.01269	0.285829	0.70757	1.39311	0.163587	0.811495	7.19027	0.046155	1.94805	0.0173083
Nup214	9.71762	0.283467	0.661416	1.33898	0.180577	0.811495	8.73894	0.067068	3.24675	0.0296329
Arc	9.61651	0.282428	0.661746	1.33531	0.181776	0.811495	4.42478	0.0440222	2.5974	0.0224952
Abhd18	7.93288	0.278039	0.705232	1.37099	0.170378	0.811495	6.63717	0.0469767	1.2987	0.0154583
Spint1	100.846	0.277561	0.255729	1.39554	0.162853	0.811495	40.1549	0.385344	29.8701	0.27721
Larp4b	116.384	0.270377	0.252698	1.37368	0.169541	0.811495	47.4558	0.451947	31.8182	0.336843
Acaca	7.84514	0.269503	0.70323	1.34548	0.178471	0.811495	6.96903	0.0495719	1.94805	0.0166254
Rdh12	121.385	0.268625	0.255571	1.3496	0.177145	0.811495	38.8274	0.406321	30.5195	0.332533
Irf2bp2	96.8077	0.267803	0.252795	1.35162	0.176498	0.811495	43.3628	0.39988	30.5195	0.332489
Cmtm3	3.18786	0.267115	0.981436	1.40059	0.161337	0.811495	4.09292	0.0321494	0	0
Vwa5b2	3.18786	0.267115	0.981436	1.40059	0.161337	0.811495	3.31858	0.02104	0	0
Bola1	3.18389	0.266365	0.981361	1.39963	0.161623	0.811495	3.76106	0.028152	0.649351	0.00163968
Cfap46	7.91054	0.266073	0.702615	1.33808	0.180871	0.811495	6.74779	0.0468306	1.94805	0.0244459
Flywch1	7.90657	0.264254	0.702788	1.33449	0.182043	0.811495	6.85841	0.0478706	1.94805	0.0170956
Etv2	3.19976	0.264221	0.981637	1.40044	0.161382	0.811495	3.65044	0.0219103	0	0
Cdc42	200.772	0.263872	0.25278	1.33158	0.182997	0.811495	67.2566	0.740025	51.2987	0.575544
Qdpr	8.07161	0.262204	0.70577	1.34095	0.179936	0.811495	7.4115	0.0538112	1.94805	0.0163414
Slc25a16	7.9026	0.261989	0.703028	1.33008	0.183491	0.811495	6.74779	0.041637	1.94805	0.0167856
Asb8	6.16151	0.260425	0.759475	1.38885	0.164877	0.811495	5.97345	0.0394972	1.2987	0.00610492
Ssu72	39.5529	0.258847	0.644796	1.37226	0.169983	0.811495	27.6549	0.198988	8.44156	0.0793175
Poglut2	3.10408	0.258066	0.977398	1.38324	0.166593	0.811495	4.31416	0.0283595	0.649351	0.00516405
Tagln	3.10011	0.256664	0.977142	1.38193	0.166993	0.811495	1.99115	0.0219034	0	0
Ogdh	131.063	0.256566	0.242176	1.32947	0.183694	0.811495	52.7655	0.512592	35.7143	0.407145
Hectd1	87.4199	0.256103	0.225458	1.38555	0.165886	0.811495	40.1549	0.369973	24.026	0.284806
Nsmce1	6.21354	0.255138	0.761923	1.38863	0.164944	0.811495	6.08407	0.0408099	1.2987	0.00772504
Fam126a	6.14167	0.255004	0.759131	1.37823	0.168132	0.811495	5.42035	0.0378896	1.2987	0.013583
Nacc2	6.0817	0.252319	0.756876	1.36481	0.172312	0.811495	4.97788	0.0350704	1.2987	0.0134327
Mtdh	133.978	0.25112	0.22156	1.38583	0.165799	0.811495	48.7832	0.485704	34.4156	0.382336
A930005H10Rik	3.02031	0.248823	0.97346	1.36522	0.172185	0.811495	3.87168	0.0286388	0	0
Slc25a25	3.03618	0.246943	0.973856	1.36611	0.171905	0.811495	3.87168	0.0205292	0	0
Cpeb1	3.01237	0.244388	0.973185	1.36136	0.173401	0.811495	3.87168	0.0304602	0	0
Mtm1	3.01237	0.244388	0.973185	1.36136	0.173401	0.811495	4.09292	0.0305084	0	0
Asl	6.0019	0.244129	0.754312	1.34019	0.180185	0.811495	6.08407	0.0402693	1.2987	0.0123871
Atp5mpl	83.5509	0.243708	0.222752	1.33374	0.182288	0.811495	38.8274	0.338236	24.026	0.249842
Ptges3l	5.98603	0.243297	0.753973	1.33683	0.181279	0.811495	6.19469	0.0389479	1.2987	0.00556181
Akr1c18	3.13186	0.242794	0.977936	1.37724	0.168438	0.811495	1.21681	0.0127079	0	0
St3gal5	2.94447	0.241324	0.970084	1.34874	0.17742	0.811495	3.53982	0.0223035	0	0
Ppp1r35	2.94844	0.240865	0.97019	1.34897	0.177347	0.811495	3.65044	0.0288424	0	0
Lratd1	129.299	0.239641	0.205382	1.38117	0.167225	0.811495	46.1283	0.471708	31.1688	0.353983
Il1a	3.13583	0.237644	0.978256	1.37422	0.169373	0.811495	2.98673	0.0191335	0	0
Qsox2	3.08027	0.237494	0.976565	1.36698	0.171633	0.811495	3.76106	0.0249163	0	0
Gm45341	4.30093	0.233309	0.832803	1.40342	0.160491	0.811495	9.51327	0.042364	1.94805	0.0112138
Crot	57.0275	0.231695	0.668896	1.34663	0.1781	0.811495	34.6239	0.289253	12.3377	0.116841
Thnsl2	2.92463	0.23068	0.969902	1.33867	0.180677	0.811495	3.65044	0.0238557	0	0
Eif4ebp2	133.378	0.228668	0.194384	1.37596	0.168835	0.811495	51.3274	0.485909	38.961	0.411085
Gpx8	4.2251	0.227812	0.830018	1.38387	0.166397	0.811495	4.5354	0.0315005	0.649351	0.00708902
Fbxl18	4.24097	0.226365	0.83023	1.38411	0.166323	0.811495	4.42478	0.0300374	0.649351	0.00880817
Gm45455	4.21716	0.224541	0.829661	1.37836	0.168093	0.811495	9.40265	0.0416214	1.94805	0.0112138
S100a9	6.52982	0.224083	0.768806	1.36364	0.172682	0.811495	1.88053	0.0218994	1.2987	0.00779203
Penk	4.15719	0.219564	0.827291	1.36119	0.173455	0.811495	3.31858	0.0313857	0.649351	0.00667657
Ppp1ca	197.189	0.219436	0.189374	1.34743	0.177842	0.811495	61.5044	0.666137	48.0519	0.560713
Eif2b3	4.21465	0.219407	0.826411	1.36076	0.173588	0.811495	4.31416	0.0288574	0.649351	0.00316559
Tmem88b	4.22259	0.219357	0.826535	1.36181	0.173259	0.811495	4.31416	0.0267909	0.649351	0.00559323
Urgcp	4.23053	0.216678	0.826486	1.35914	0.174103	0.811495	4.09292	0.0351784	0.649351	0.00399621
Fgd6	4.06548	0.213243	0.824262	1.3374	0.181093	0.811495	4.31416	0.0268671	0.649351	0.00312588
Ddah2	4.06548	0.213243	0.824262	1.3374	0.181093	0.811495	4.20354	0.0335631	0.649351	0.00325312
Trappc2	4.06945	0.21323	0.824324	1.33794	0.180915	0.811495	4.5354	0.0326325	0.649351	0.00818972
Gm12248	3.29588	0.205395	0.993431	1.37078	0.170443	0.811495	1.88053	0.0149845	0	0
Spata13	7.60302	0.165848	0.805223	1.33359	0.182338	0.811495	4.86726	0.0431714	0.649351	0.00740855
Calr	367.408	0.153232	0.118157	1.3785	0.16805	0.811495	75.2212	1.02251	64.9351	0.927687
9330111N05Rik	20.6905	0.131196	0.857724	1.32501	0.185168	0.811495	17.3673	0.140073	3.24675	0.0284193
Sprr2h	12.5535	0.0485616	2.7058	1.38714	0.165399	0.811495	0.442478	0.00819923	0	0
Hbb-bs	32.6722	0.0255832	6.09821	1.33932	0.180466	0.811495	0.442478	0.016457	0	0
Irf2bp1	13.6563	0.289684	0.609516	1.32272	0.185928	0.812825	10.9513	0.0859036	3.24675	0.0302565
Ptpn6	9.62194	0.27956	0.658149	1.3221	0.186135	0.812825	8.5177	0.0624717	2.5974	0.0246068
Crls1	9.67457	0.267666	0.67192	1.32224	0.186088	0.812825	8.07522	0.0527943	2.5974	0.0289833
Aak1	6.07523	0.234075	0.754033	1.32218	0.186108	0.812825	5.86283	0.0435893	1.2987	0.0084098
Srms	4.16262	0.199216	0.823256	1.32123	0.186424	0.813517	3.87168	0.026865	0.649351	0.00377071
Dynlt1f	21.6894	0.318994	0.487625	1.31932	0.187061	0.81524	25.5531	0.119444	15.5844	0.0850814
1110032A03Rik	16.6832	0.307596	0.554396	1.3195	0.187	0.81524	13.0531	0.0918603	4.54545	0.0415914
Ndufs1	32.5397	0.307318	0.350943	1.31903	0.18716	0.815253	22.3451	0.164853	9.74026	0.0933973
Txndc17	66.395	0.286706	0.302289	1.31912	0.187129	0.815253	35.9513	0.287304	20.1299	0.197655
Eaf1	25.3025	0.316918	0.465518	1.3173	0.187737	0.816555	17.3673	0.120034	7.79221	0.0640931
Lgals1	11.316	0.288586	0.626045	1.31717	0.187782	0.816555	6.41593	0.0717276	2.5974	0.0315344
Srp54a	35.0439	0.313766	0.394311	1.31614	0.188125	0.817134	34.4027	0.172091	22.7273	0.123653
Ppp6c	49.0066	0.287688	0.304563	1.31406	0.188826	0.818911	28.5398	0.218627	16.8831	0.147308
Clcn3	38.5265	0.310391	0.383925	1.31353	0.189005	0.819401	24.0044	0.180934	12.3377	0.123095
Mcfd2	16.6226	0.309814	0.541167	1.31206	0.189501	0.819706	13.2743	0.0848442	5.19481	0.0501065
Atp6v1h	70.268	0.245356	0.230652	1.31164	0.189642	0.819706	34.4027	0.286544	25.3247	0.239618
Gucy1a2	5.96619	0.230543	0.754067	1.31233	0.18941	0.819706	6.30531	0.0447268	1.94805	0.00836358
Sac3d1	5.96619	0.230543	0.754067	1.31233	0.18941	0.819706	5.75221	0.0388029	1.2987	0.0110586
Nlrc4	2.78485	0.224572	0.963923	1.31171	0.189618	0.819706	3.65044	0.0249846	0	0
Aknad1	3.99361	0.204683	0.821638	1.31228	0.189427	0.819706	3.76106	0.0311846	0.649351	0.00761755
Brdt	4.06298	0.203493	0.820999	1.31191	0.18955	0.819706	3.65044	0.0258781	0.649351	0.00468968
Tdp2	5.90225	0.235059	0.751518	1.31063	0.189981	0.820122	5.19912	0.0374544	1.2987	0.00713877
Rala	100.459	0.221409	0.197131	1.31082	0.189918	0.820122	41.4823	0.373057	29.8701	0.312308
Atp6v0a1	28.9393	0.314986	0.443211	1.30994	0.190216	0.820672	17.146	0.142011	9.74026	0.0653652
Cntfr	5.84479	0.232347	0.752802	1.30855	0.190686	0.822112	4.86726	0.0463032	0.649351	0.0114742
Sec24b	14.7963	0.302362	0.568043	1.30836	0.19075	0.822175	11.5044	0.0831179	3.8961	0.0352401
Desi2	19.9844	0.312185	0.510355	1.3072	0.191144	0.823261	14.4912	0.106821	6.49351	0.0583284
Slc4a10	20.2719	0.310042	0.510811	1.30443	0.192088	0.824325	14.9336	0.120861	5.84416	0.0597662
Ndufa8	34.9764	0.309602	0.394946	1.30367	0.192347	0.824325	23.5619	0.174312	11.6883	0.107515
Sptlc1	118.009	0.305167	0.383467	1.30583	0.19161	0.824325	38.6062	0.403004	21.4286	0.223316
Dnajc11	13.2395	0.294133	0.592915	1.30553	0.191712	0.824325	10.7301	0.0765117	3.8961	0.0369296
Rab5c	96.3782	0.254828	0.248492	1.30487	0.191936	0.824325	44.9115	0.395085	27.2727	0.27704
Phospho2	7.96609	0.244135	0.707459	1.30351	0.192402	0.824325	7.19027	0.0468028	1.94805	0.0203162
Rilpl1	2.76501	0.218316	0.964011	1.30405	0.192216	0.824325	2.76549	0.0222357	0	0
Dbn1	2.76501	0.218316	0.964011	1.30405	0.192216	0.824325	3.4292	0.0268673	0	0
Lce1d	3.35585	0.147489	1.04275	1.30281	0.19264	0.82469	0.553097	0.00836291	0	0
Mea1	29.9707	0.312431	0.424271	1.30129	0.193158	0.825586	20.0221	0.143839	9.74026	0.0845169
Hltf	13.3887	0.289663	0.597412	1.30138	0.193129	0.825586	10.177	0.0734483	3.8961	0.0326179
Sec24d	7.68949	0.255686	0.699046	1.30161	0.193051	0.825586	6.74779	0.0471214	1.94805	0.0242069
Kif13b	39.7457	0.303065	0.357028	1.30087	0.193301	0.825991	20.2434	0.182004	11.039	0.104202
Fzd5	17.0741	0.299326	0.554388	1.30043	0.193453	0.826219	11.7257	0.0832548	4.54545	0.0396002
Serinc1	35.6703	0.307699	0.405299	1.30001	0.193597	0.826415	22.2345	0.170752	10.3896	0.0910583
Krt87	2.80866	0.205868	0.96699	1.29977	0.193678	0.826553	2.21239	0.0158806	0	0
Dmd	9.5461	0.271304	0.656886	1.29862	0.194073	0.827818	7.19027	0.0574383	2.5974	0.0249413
Arih1	81.9865	0.247073	0.237411	1.29784	0.194344	0.828554	36.2832	0.330151	24.026	0.247826
Vegfa	13.0744	0.292808	0.590022	1.29644	0.194825	0.830185	9.40265	0.068727	3.8961	0.042575
Zup1	5.82495	0.225789	0.752532	1.29471	0.195422	0.832195	5.64159	0.0412255	1.2987	0.0142416
Psmd13	19.97	0.308099	0.507286	1.29409	0.195634	0.832581	15.3761	0.111241	6.49351	0.0546677
Ash2l	12.9971	0.291235	0.591745	1.29308	0.195984	0.833438	10.8407	0.0815956	3.8961	0.039264
Slc16a13	5.47293	0.277654	0.724672	1.29293	0.196034	0.833442	5.0885	0.0321177	1.2987	0.0124694
Vta1	18.1531	0.306197	0.522025	1.29221	0.196284	0.833786	13.9381	0.104859	5.19481	0.0517609
Glmn	2.70108	0.217204	0.961381	1.29221	0.196285	0.833786	3.31858	0.0266399	0	0
Gm5617	2.70108	0.217204	0.961381	1.29221	0.196285	0.833786	3.65044	0.0260802	0	0
Halr1	2.70505	0.216174	0.961287	1.29213	0.196313	0.833786	3.20796	0.0208518	0	0
Gprin3	2.69711	0.216946	0.961044	1.29159	0.196499	0.834155	3.31858	0.0256128	0	0
Tle6	2.69711	0.216946	0.961044	1.29159	0.196499	0.834155	3.53982	0.0276093	0	0
Nbdy	16.4576	0.302962	0.541562	1.29124	0.196619	0.834456	12.8319	0.0888167	5.19481	0.0547061
Senp7	16.6583	0.299584	0.547933	1.29102	0.196696	0.83446	12.6106	0.0900248	5.19481	0.0336811
Snrpa1	7.74696	0.25116	0.698459	1.29096	0.196719	0.83446	6.96903	0.0493675	1.94805	0.0145258
Ost4	176.429	0.17644	0.151968	1.29012	0.197008	0.835474	60.6195	0.630955	49.3506	0.555639
Nomo1	31.6117	0.30787	0.413711	1.28974	0.197142	0.835826	20.4646	0.150101	11.039	0.107399
Srm	9.51833	0.267837	0.656876	1.2896	0.19719	0.835826	7.63274	0.0576463	2.5974	0.0239037
Tex10	5.84228	0.228091	0.749584	1.28912	0.197357	0.836111	5.53097	0.0369552	1.2987	0.0150777
Rccd1	3.55886	0.25221	0.81573	1.2885	0.197571	0.836355	3.65044	0.0263342	0.649351	0.00940286
Zfp280c	3.55886	0.25221	0.81573	1.2885	0.197571	0.836355	3.65044	0.0289264	0.649351	0.00708902
Tmem183a	26.6114	0.308954	0.444179	1.28714	0.198047	0.836628	17.4779	0.124471	7.79221	0.0767962
Mmgt1	16.4496	0.300858	0.542157	1.28672	0.198192	0.836628	12.5	0.080813	5.19481	0.0466209
Spopl	5.84625	0.226489	0.749733	1.2868	0.198164	0.836628	5.64159	0.0397884	1.2987	0.00971345
Eif2ak3	5.84625	0.226489	0.749733	1.2868	0.198164	0.836628	5.64159	0.0402009	1.2987	0.0105092
Pacsin3	16.3961	0.299825	0.544722	1.2854	0.198653	0.836976	12.6106	0.0818636	5.19481	0.0494982
Gnas	415.51	0.139688	0.115597	1.28508	0.198763	0.83723	81.3053	1.1759	69.4805	1.05644
Nipsnap2	28.9159	0.306956	0.449051	1.28426	0.199051	0.838021	18.6947	0.14248	9.74026	0.0797508
Ubl5	203.775	0.206072	0.186369	1.28087	0.200239	0.841135	61.7257	0.694171	50.6494	0.599312
Acot8	51.3493	0.264581	0.271459	1.27977	0.200625	0.842327	26.7699	0.211987	16.2338	0.176019
Pcdhb17	3.89	0.195058	0.818737	1.27964	0.200673	0.842327	3.20796	0.0254023	0.649351	0.0046668
Zmat2	64.599	0.278053	0.307451	1.27814	0.2012	0.843489	34.5133	0.284032	21.4286	0.205153
Ccng1	26.7075	0.30545	0.452328	1.27738	0.201469	0.843968	17.2566	0.129682	9.09091	0.0939459
Tada1	9.40341	0.258823	0.662434	1.27702	0.201597	0.844102	8.29646	0.0627671	2.5974	0.0234372
Spr	12.9946	0.286268	0.588951	1.27638	0.201822	0.844833	10.6195	0.0734521	3.8961	0.0381383
Dusp14	36.4917	0.299813	0.465789	1.27534	0.202188	0.844903	14.6018	0.138355	7.79221	0.0844939
Krr1	7.09514	0.290033	0.658966	1.27585	0.202007	0.844903	6.08407	0.0374601	1.94805	0.0224496
Epha6	9.4663	0.263595	0.655394	1.27534	0.20219	0.844903	8.29646	0.065472	3.24675	0.0301752
Stfa3	7.62159	0.246033	0.697772	1.2752	0.202239	0.844903	2.54425	0.0265993	1.94805	0.0196078
Plin2	9.44646	0.264033	0.654577	1.27439	0.202525	0.845677	6.96903	0.0577923	2.5974	0.024575
Ufd1	46.2928	0.291067	0.347172	1.27197	0.203385	0.846767	26.8805	0.209213	14.2857	0.148855
Mtrex	5.31332	0.290397	0.71659	1.2719	0.203407	0.846767	4.86726	0.0323489	1.2987	0.00787365
Actr1a	72.4222	0.268118	0.28866	1.27247	0.203207	0.846767	37.2788	0.317314	20.1299	0.202121
Slc26a11	3.54842	0.253274	0.814214	1.27313	0.202973	0.846767	3.65044	0.0267947	0.649351	0.00570387
Mapk8ip3	2.6173	0.209264	0.958486	1.27194	0.203395	0.846767	3.4292	0.0265234	0.649351	0.00310925
Heatr5b	9.4009	0.260674	0.657488	1.2712	0.203658	0.847259	7.85398	0.0552935	2.5974	0.027591
Nup210l	7.67112	0.245602	0.696319	1.27092	0.203759	0.847261	6.63717	0.0508281	1.94805	0.0093907
Alkbh6	2.61334	0.208805	0.958421	1.27099	0.203734	0.847261	3.53982	0.0257416	0	0
Sema5a	46.6195	0.292002	0.358359	1.27025	0.203996	0.847436	19.8009	0.18501	11.039	0.148431
Got2	43.1213	0.292825	0.359669	1.26893	0.204467	0.847994	27.1018	0.22185	13.6364	0.132883
Ctr9	18.8578	0.287861	0.546375	1.26873	0.204539	0.847994	14.0487	0.106833	5.19481	0.0452693
Mknk2	74.8117	0.234425	0.226801	1.2695	0.204264	0.847994	36.615	0.319291	24.6753	0.263897
Arl14ep	2.63318	0.203003	0.959826	1.26882	0.204505	0.847994	3.31858	0.0234126	0	0
Gstm7	2.63318	0.203003	0.959826	1.26882	0.204505	0.847994	2.98673	0.0277035	0	0
Aldh16a1	3.95142	0.188344	0.817607	1.26885	0.204496	0.847994	4.31416	0.0325696	0.649351	0.00451789
Mob2	44.6969	0.291022	0.353213	1.26782	0.204864	0.848715	26.1062	0.205615	14.2857	0.122645
Msrb1	43.227	0.293452	0.366989	1.26605	0.205495	0.849449	24.5575	0.190979	14.2857	0.139423
Stk40	30.9914	0.296175	0.477813	1.26516	0.205814	0.849961	18.9159	0.139325	9.09091	0.085497
Naa60	23.1217	0.300912	0.474902	1.26286	0.206639	0.850744	16.4823	0.118333	7.14286	0.0801311
Arfip2	18.0039	0.2951	0.525494	1.26313	0.206541	0.850744	13.7168	0.102789	5.84416	0.0645337
1500002F19Rik	7.54826	0.238781	0.699875	1.26258	0.206742	0.850744	4.75664	0.0388119	2.5974	0.0268463
Usp28	2.60143	0.202765	0.959166	1.26386	0.206279	0.850744	3.31858	0.0259	0	0
DPCD	2.60143	0.202765	0.959166	1.26386	0.206279	0.850744	3.4292	0.0230267	0	0
Aldh1b1	3.00796	0.151116	1.01061	1.26267	0.206707	0.850744	0.442478	0.00596952	0	0
Gm43305	3.82606	0.191462	0.816753	1.26204	0.206935	0.85102	3.76106	0.0264971	0.649351	0.00463596
Zfp994	3.82606	0.191462	0.816753	1.26204	0.206935	0.85102	4.31416	0.0256389	0.649351	0.00416226
Socs4	11.1658	0.270728	0.620348	1.26052	0.207483	0.85194	9.51327	0.067881	3.24675	0.0358246
Csnk1d	62.7236	0.250116	0.256763	1.2587	0.208137	0.852828	34.4027	0.279855	22.0779	0.221344
Myorg	9.36122	0.255808	0.65745	1.25809	0.208358	0.853124	7.52212	0.0493167	2.5974	0.0160371
Sepsecs	3.39925	0.259061	0.814967	1.2578	0.208463	0.85314	3.4292	0.0264746	0.649351	0.00547303
Rabgef1	30.3691	0.298272	0.431844	1.25729	0.20865	0.853284	19.469	0.142531	7.79221	0.0863275
Ttc1	14.6624	0.285234	0.565324	1.25745	0.20859	0.853284	11.1726	0.0782704	3.8961	0.039374
Gm14582	21.4594	0.298752	0.484577	1.25655	0.208918	0.853578	16.9248	0.121096	7.79221	0.0629281
Dera	18.2561	0.292074	0.526277	1.25634	0.208994	0.853654	13.9381	0.0940671	5.84416	0.045039
Srd5a1	24.8855	0.299092	0.45542	1.2541	0.209806	0.854031	16.0398	0.112061	7.79221	0.0759019
Bok	30.3024	0.29054	0.349492	1.25385	0.209898	0.854031	19.1372	0.142107	10.3896	0.100325
Sec22a	14.6143	0.285986	0.562157	1.25541	0.209329	0.854031	11.3938	0.0812248	4.54545	0.0348833
Ppp1r21	7.52988	0.241025	0.695183	1.25393	0.209867	0.854031	6.63717	0.0501906	1.94805	0.0163734
Dnmt1	21.5168	0.297137	0.483752	1.25265	0.210331	0.85444	15.2655	0.107619	7.14286	0.0632927
Dynlt1c	16.3634	0.29029	0.538872	1.2526	0.210353	0.85444	27.7655	0.109858	15.5844	0.0729556
Gm44511	2.53353	0.201581	0.95632	1.2508	0.211007	0.856371	3.09735	0.0261292	0	0
Krt42	2.53353	0.201581	0.95632	1.2508	0.211007	0.856371	2.10177	0.0198877	0	0
Slc2a8	3.87559	0.185582	0.815619	1.25073	0.211031	0.856371	3.87168	0.0246951	0.649351	0.0078788
Srgap1	3.87559	0.185582	0.815619	1.25073	0.211031	0.856371	3.87168	0.0293187	0.649351	0.00572918
Emc1	21.5049	0.296829	0.484013	1.24995	0.211319	0.856506	14.823	0.111229	7.14286	0.0752374
Coq6	5.87594	0.210596	0.748585	1.25039	0.211159	0.856506	5.64159	0.0408382	1.2987	0.011816
Gtse1	2.52559	0.199133	0.956552	1.24737	0.21226	0.85877	3.31858	0.0261544	0	0
Acer1	23.1227	0.295281	0.473224	1.24542	0.212977	0.859095	11.8363	0.0988732	7.14286	0.0619433
Inafm2	16.2821	0.287055	0.54105	1.24592	0.212795	0.859095	11.5044	0.0824426	4.54545	0.0359051
Ncdn	12.9842	0.275055	0.58873	1.24548	0.212955	0.859095	10.7301	0.0752799	3.8961	0.0362604
Ing2	7.58734	0.237973	0.694432	1.24554	0.212932	0.859095	6.74779	0.0484726	1.94805	0.0164362
Cuedc1	5.72677	0.213664	0.746869	1.24592	0.212793	0.859095	5.53097	0.0414056	1.94805	0.014993
Abcg2	3.79035	0.184682	0.815729	1.24544	0.21297	0.859095	3.65044	0.0304102	0.649351	0.00909069
Shq1	3.79035	0.184682	0.815729	1.24544	0.21297	0.859095	4.09292	0.026063	0.649351	0.00312588
Lrig2	3.80225	0.184041	0.815812	1.24608	0.212736	0.859095	4.09292	0.0328721	0.649351	0.00331052
Adrm1	28.0278	0.295874	0.433288	1.24449	0.213318	0.859816	23.1195	0.12951	13.6364	0.097388
Tes	19.7718	0.292532	0.501681	1.24388	0.213543	0.859816	13.0531	0.104871	6.49351	0.0719222
Txnl1	67.0953	0.26455	0.294068	1.24383	0.213564	0.859816	35.9513	0.288927	20.1299	0.193251
Rnf141	14.9741	0.27655	0.570522	1.24239	0.214093	0.860812	11.3938	0.0798229	4.54545	0.0393367
Ewsr1	78.2556	0.257857	0.278887	1.24202	0.214228	0.860812	42.146	0.366429	23.3766	0.244157
Dhrs7	7.61512	0.23451	0.695793	1.24177	0.214322	0.860812	6.19469	0.0422944	1.94805	0.0136422
Strap	36.6143	0.289923	0.388259	1.2409	0.214642	0.861687	23.7832	0.178085	12.3377	0.118585
Crppa	7.46052	0.232975	0.697578	1.23985	0.215032	0.862309	6.85841	0.0472073	1.94805	0.0221698
Alg9	8.7069	0.287407	0.608813	1.23964	0.215108	0.862326	7.63274	0.0486056	2.5974	0.0220848
Gtf2a1	14.5172	0.279095	0.565714	1.23934	0.215221	0.862478	11.2832	0.0772737	4.54545	0.03546
Espn	5.80407	0.210277	0.746379	1.23899	0.21535	0.862478	4.97788	0.0340529	1.2987	0.012592
Cblc	14.2226	0.293651	0.526086	1.23747	0.215914	0.862896	9.18142	0.063016	4.54545	0.0368696
Eif2a	21.3835	0.291996	0.484763	1.23746	0.215916	0.862896	15.1549	0.107806	7.14286	0.0567565
Sra1	54.1513	0.274422	0.323485	1.23772	0.215819	0.862896	29.2035	0.228622	18.1818	0.169583
Adgrf2	7.82089	0.215613	0.708924	1.23762	0.215856	0.862896	6.63717	0.0523058	1.94805	0.0248285
Zfp369	5.6787	0.2137	0.745076	1.23786	0.215769	0.862896	5.30973	0.0363871	1.2987	0.0151131
Zfp945	5.6787	0.2137	0.745076	1.23786	0.215769	0.862896	4.97788	0.0357941	1.2987	0.0185521
Sema4b	72.5857	0.262231	0.292412	1.23724	0.215999	0.863025	35.6195	0.320684	19.4805	0.219148
Sec23ip	18.0311	0.286356	0.522787	1.23594	0.216479	0.864122	13.2743	0.0899464	5.84416	0.0512348
Pigm	11.1276	0.263048	0.617271	1.23387	0.21725	0.864146	9.18142	0.0713538	2.5974	0.0278441
Ly6d	1080.6	0.198818	0.185792	1.23338	0.217434	0.864146	61.7257	1.36125	63.6364	1.30433
Gfer	3.74229	0.184574	0.814312	1.23566	0.216587	0.864146	3.4292	0.0248479	0.649351	0.00708902
Unc93b1	3.73435	0.183932	0.81419	1.23334	0.217449	0.864146	3.9823	0.0252188	0.649351	0.00675334
Trmt10a	3.81165	0.183458	0.813925	1.23515	0.216774	0.864146	3.87168	0.0252922	0.649351	0.00451789
Azin2	3.80768	0.183447	0.813898	1.23453	0.217007	0.864146	3.76106	0.0314197	0.649351	0.00773153
Rlim	18.3785	0.282467	0.527539	1.23135	0.218192	0.86625	13.1637	0.0919952	5.19481	0.052992
Mrps16	9.29478	0.250729	0.651481	1.23134	0.218195	0.86625	7.63274	0.049567	2.5974	0.0294417
Tbc1d22a	21.9871	0.294586	0.417766	1.22561	0.220344	0.866631	15.3761	0.109444	7.79221	0.0726353
Capn15	15.3482	0.289847	0.478773	1.20002	0.23013	0.866631	11.1726	0.0829087	4.54545	0.0452139
Rhbdf2	24.8989	0.289387	0.458015	1.22587	0.220246	0.866631	16.5929	0.120988	7.14286	0.07536
Rbm7	25.3244	0.288767	0.383548	1.22101	0.222081	0.866631	17.146	0.130285	9.09091	0.0879121
Gtf2h5	26.3694	0.287125	0.444433	1.21695	0.223624	0.866631	17.6991	0.129014	9.09091	0.0918118
Urah	31.2929	0.286895	0.417972	1.21623	0.223898	0.866631	17.146	0.148396	7.79221	0.0832618
Zrsr2	19.6583	0.286744	0.504018	1.22721	0.219743	0.866631	13.4956	0.102406	6.49351	0.0501691
Egln2	19.6523	0.286621	0.499803	1.22404	0.220935	0.866631	14.1593	0.0996969	6.49351	0.0734977
Smurf1	26.3139	0.285431	0.443891	1.21	0.226277	0.866631	17.2566	0.130286	8.44156	0.0790051
Lamb2	16.055	0.283696	0.514953	1.21217	0.225446	0.866631	11.2832	0.087792	5.19481	0.0519164
Armc1	19.5844	0.28301	0.498551	1.21169	0.225632	0.866631	13.2743	0.0982942	5.19481	0.04377
Ptprcap	24.7754	0.282433	0.457535	1.20292	0.229007	0.866631	29.4248	0.150848	13.6364	0.0787069
Bcl2l13	26.1866	0.281835	0.448624	1.19917	0.230461	0.866631	17.4779	0.129352	9.09091	0.0821128
Atp1b1	326.385	0.281374	0.384562	1.22512	0.22053	0.866631	31.3053	0.521438	18.1818	0.240878
Gabarapl1	42.7883	0.280568	0.360943	1.22257	0.221493	0.866631	22.3451	0.187281	11.039	0.126828
Med13	42.7923	0.280078	0.361511	1.22068	0.222207	0.866631	25	0.206233	14.9351	0.150923
Pip4k2c	29.9086	0.278912	0.430543	1.19145	0.233479	0.866631	19.1372	0.150342	9.09091	0.0751395
Saraf	44.7697	0.278402	0.358225	1.21623	0.223896	0.866631	27.5442	0.210871	15.5844	0.149577
Ubap2	21.047	0.277744	0.483465	1.18678	0.235313	0.866631	15.0442	0.111548	7.14286	0.0655551
Gm20634	27.7779	0.2773	0.430194	1.18671	0.235343	0.866631	34.8451	0.157729	18.8312	0.0913454
Tbc1d10a	36.6148	0.276789	0.401086	1.18976	0.23414	0.866631	23.2301	0.177314	12.3377	0.132223
Pkn2	23.2272	0.276539	0.477829	1.18998	0.234056	0.866631	16.3717	0.117504	7.14286	0.0757889
BC029722	5.08038	0.276248	0.72193	1.21242	0.225351	0.866631	4.64602	0.0365697	1.2987	0.0161863
Tjp1	40.4988	0.271131	0.332564	1.20317	0.22891	0.866631	21.9027	0.184355	13.6364	0.122257
Gm21981	47.6685	0.270668	0.345347	1.19851	0.23072	0.866631	42.8097	0.246582	31.8182	0.19647
R3hcc1	8.77229	0.27048	0.617257	1.20865	0.226798	0.866631	7.30088	0.0534523	2.5974	0.0244233
Npm3	33.4342	0.269566	0.349451	1.18188	0.237254	0.866631	20.5752	0.167393	11.6883	0.123981
Mtln	16.3583	0.266793	0.54173	1.18762	0.234982	0.866631	12.2788	0.0884981	4.54545	0.0399027
Mvk	13.1611	0.264426	0.59664	1.22956	0.218863	0.866631	9.29204	0.070231	3.8961	0.0345137
Gm37240	12.8127	0.261496	0.586551	1.20181	0.229437	0.866631	12.1681	0.0714166	3.8961	0.0311476
Eif4ebp1	14.6093	0.261056	0.565066	1.18641	0.235462	0.866631	11.2832	0.0764095	4.54545	0.039637
Creb3l2	14.3561	0.260844	0.571717	1.19241	0.233102	0.866631	11.1726	0.0824116	4.54545	0.0361912
Snrpd3	55.5107	0.259725	0.318525	1.18491	0.236055	0.866631	30.9735	0.256337	18.8312	0.1819
1500015A07Rik	10.9863	0.259484	0.616233	1.22039	0.222319	0.866631	8.07522	0.0595177	3.24675	0.0291947
Sft2d2	66.8579	0.256913	0.299193	1.19949	0.230338	0.866631	30.4204	0.260111	18.1818	0.179135
Nipsnap3b	10.8946	0.251549	0.615031	1.19493	0.232113	0.866631	8.73894	0.0600297	3.24675	0.0350964
Nfkb2	10.9914	0.251293	0.628344	1.22006	0.222443	0.866631	8.62832	0.0614229	3.24675	0.0336923
Cdkn2b	9.28684	0.250147	0.65111	1.23016	0.218637	0.866631	7.74336	0.0558725	2.5974	0.0257963
Nup188	10.965	0.250013	0.623411	1.20689	0.227473	0.866631	9.62389	0.0629368	3.24675	0.0283165
Ppif	143.107	0.247928	0.53906	1.19398	0.232485	0.866631	28.4292	0.359667	12.3377	0.205729
Rdh10	10.9918	0.247755	0.616198	1.18839	0.23468	0.866631	7.52212	0.0527959	3.24675	0.0349047
Pxk	10.9957	0.246411	0.616922	1.18555	0.235799	0.866631	8.84956	0.0584288	2.5974	0.0182391
Card10	9.27097	0.245606	0.652154	1.21878	0.222927	0.866631	7.74336	0.0540641	2.5974	0.021054
Mrps10	9.14561	0.242124	0.651516	1.20609	0.227782	0.866631	7.63274	0.0518146	2.5974	0.0230894
Chkb	9.13371	0.241777	0.651219	1.20426	0.22849	0.866631	8.40708	0.0536777	3.24675	0.031171
Tbc1d5	9.19513	0.241032	0.650009	1.20107	0.229724	0.866631	7.52212	0.0572498	1.94805	0.0234942
Eif3i	98.9272	0.239123	0.251634	1.22508	0.220546	0.866631	45.2434	0.422225	28.5714	0.303135
Nsdhl	9.2883	0.237527	0.650855	1.19441	0.232319	0.866631	7.07965	0.0490859	2.5974	0.0372312
Slc66a1	9.38795	0.236973	0.654921	1.20395	0.228608	0.866631	7.85398	0.0562958	2.5974	0.0322191
Cldn1	267.943	0.236677	0.242125	1.22838	0.219305	0.866631	63.6062	0.7835	45.4545	0.595135
Spring1	3.41262	0.23521	0.816899	1.21858	0.223003	0.866631	3.4292	0.0208059	0.649351	0.00920831
Ppip5k2	7.51547	0.232115	0.692629	1.22446	0.220777	0.866631	6.52655	0.0461628	1.94805	0.0132943
Dtx4	7.46198	0.230385	0.694292	1.22415	0.220896	0.866631	6.08407	0.0404865	1.94805	0.00910338
Mettl6	7.4317	0.225041	0.690733	1.19936	0.230389	0.866631	6.41593	0.045683	1.94805	0.0186629
AA986860	90.5801	0.211612	0.215308	1.19306	0.232847	0.866631	25.9956	0.277811	18.8312	0.193471
Cfap410	5.57112	0.20432	0.742516	1.20372	0.228699	0.866631	4.75664	0.0364204	1.2987	0.0118941
Snx33	3.51477	0.202732	0.813305	1.21871	0.222956	0.866631	3.76106	0.0247697	0.649351	0.00267327
Rpgrip1	5.64946	0.202257	0.747802	1.22398	0.220961	0.866631	3.76106	0.030693	1.94805	0.00853785
Dock5	5.64842	0.199474	0.742145	1.19353	0.232662	0.866631	5.0885	0.0364984	1.2987	0.00675778
Tamalin	5.66429	0.199338	0.742426	1.1953	0.231968	0.866631	4.31416	0.0268887	0.649351	0.00527242
Cep43	2.44975	0.193772	0.954294	1.22884	0.219132	0.866631	3.4292	0.0234377	0.649351	0.00147324
Amdhd2	2.46563	0.190805	0.95525	1.22843	0.219286	0.866631	3.20796	0.0208553	0	0
Tcp11	2.46563	0.190805	0.95525	1.22843	0.219286	0.866631	3.09735	0.0218188	0	0
Tmed2	122.967	0.190107	0.177168	1.22517	0.220512	0.866631	48.1195	0.4479	31.1688	0.362426
Pfas	2.37392	0.186771	0.952575	1.20804	0.227033	0.866631	3.09735	0.0236516	0	0
Lamb1	2.37392	0.186771	0.952575	1.20804	0.227033	0.866631	2.98673	0.0228481	0	0
Rab2b	2.36995	0.186726	0.952514	1.20735	0.227297	0.866631	2.87611	0.0180261	0	0
Mocos	2.37788	0.186072	0.952861	1.20792	0.227077	0.866631	3.09735	0.0187596	0	0
4930522L14Rik	2.38185	0.184569	0.953343	1.20699	0.227438	0.866631	4.42478	0.0201665	0.649351	0.00420882
Ccdc74a	2.43388	0.1843	0.956185	1.21683	0.22367	0.866631	2.87611	0.0201758	0	0
Ube2c	3.73038	0.182613	0.813987	1.23061	0.218471	0.866631	0.995575	0.0103224	0.649351	0.00240457
Dennd5b	2.38582	0.182293	0.953947	1.20531	0.228084	0.866631	2.98673	0.0217502	0	0
Dzip3	2.38582	0.182293	0.953947	1.20531	0.228084	0.866631	3.09735	0.0224874	0	0
Tbc1d12	2.29014	0.179697	0.951112	1.18495	0.236038	0.866631	2.76549	0.0223655	0	0
Zc3h10	2.29808	0.178193	0.951562	1.1847	0.236134	0.866631	3.09735	0.021376	0	0
Rhoj	3.65454	0.177258	0.811921	1.20716	0.22737	0.866631	3.65044	0.0238398	0.649351	0.00463596
Cdkn2aipnl	3.79181	0.177247	0.81313	1.22129	0.221977	0.866631	3.87168	0.0270642	0.649351	0.0060364
Mylk	3.79181	0.177247	0.81313	1.22129	0.221977	0.866631	2.21239	0.0236494	0.649351	0.00501899
Ankrd28	3.66645	0.176449	0.811917	1.20756	0.227217	0.866631	3.76106	0.0350807	0.649351	0.00810234
Riok2	3.66645	0.176449	0.811917	1.20756	0.227217	0.866631	3.76106	0.0263565	0.649351	0.00719887
C330024C12Rik	2.30205	0.176323	0.952155	1.18333	0.236679	0.866631	2.54425	0.0151858	0	0
Setdb2	3.72391	0.176156	0.811614	1.2066	0.227588	0.866631	3.76106	0.0259305	0.649351	0.00470806
Ahcyl	2.35011	0.175021	0.955397	1.19155	0.233439	0.866631	6.19469	0.0264454	1.2987	0.0106523
Dync2i1	2.30601	0.173737	0.953031	1.1811	0.237562	0.866631	2.87611	0.021708	0	0
Ciao3	3.57474	0.170699	0.809863	1.1801	0.237961	0.866631	3.87168	0.0260006	0.649351	0.00661661
Pfkm	3.58267	0.170176	0.809832	1.18039	0.237846	0.866631	3.76106	0.026025	0.649351	0.0075933
Fam234b	3.75168	0.16637	0.810824	1.19244	0.233089	0.866631	3.76106	0.0255212	0.649351	0.00664859
Ddx3x	194.991	0.163617	0.136546	1.20766	0.227178	0.866631	61.9469	0.666718	50.6494	0.587552
Hmgn1	202.438	0.162306	0.147064	1.20976	0.226369	0.866631	57.6327	0.667661	42.8571	0.585282
Eif5a	575.296	0.14789	0.134785	1.18682	0.235298	0.866631	84.5133	1.3644	81.1688	1.30191
Il36g	4.38912	0.124515	0.845239	1.19068	0.233779	0.866631	0.553097	0.00799439	0.649351	0.00325312
Spink12	5.70231	0.0946873	0.926207	1.20077	0.229839	0.866631	0.774336	0.0123441	0.649351	0.00359219
Csnk1g2	73.3702	0.244048	0.284654	1.17923	0.238305	0.866705	36.3938	0.30289	24.6753	0.235163
Ier5l	5.38519	0.214021	0.734883	1.17947	0.238212	0.866705	4.5354	0.0327932	1.2987	0.0126473
Dynlrb1	156.876	0.205522	0.20902	1.17966	0.238135	0.866705	55.4204	0.555597	42.8571	0.480916
Uxs1	5.52306	0.196321	0.741066	1.17923	0.238308	0.866705	4.97788	0.0316274	1.2987	0.00765574
Paxx	5.52306	0.196321	0.741066	1.17923	0.238308	0.866705	5.0885	0.039923	1.2987	0.0145044
Kcnip3	2.27824	0.175988	0.951828	1.17898	0.238408	0.866705	2.32301	0.0175531	0	0
Nop58	32.744	0.275117	0.402442	1.17846	0.238614	0.867077	19.8009	0.165109	9.74026	0.100692
Rpa2	3.57077	0.170078	0.809778	1.17831	0.238674	0.867077	3.53982	0.0268724	0.649351	0.00294768
Aldh1l1	3.57077	0.170078	0.809778	1.17831	0.238674	0.867077	3.65044	0.0240461	0.649351	0.0081133
Eftud2	11.1568	0.239585	0.622076	1.17785	0.238857	0.867306	9.40265	0.0688705	3.24675	0.0374317
Serpinb3b	2.30998	0.170495	0.954279	1.178	0.238795	0.867306	1.88053	0.0134323	0	0
Rhno1	3.64013	0.168984	0.809544	1.17766	0.238933	0.867306	3.53982	0.0224345	0.649351	0.00502464
Gm10638	3.59061	0.167372	0.809559	1.17635	0.239456	0.867486	2.32301	0.0166547	0.649351	0.0075933
Nfatc2	24.3676	0.274639	0.456569	1.17507	0.239967	0.867633	16.2611	0.123976	6.49351	0.0575531
Gpat4	33.0304	0.273674	0.408016	1.17575	0.239697	0.867633	22.4558	0.169018	11.039	0.0999121
Akap11	15.9986	0.264402	0.538909	1.1747	0.240114	0.867633	11.9469	0.0867959	5.19481	0.0561133
Pkdcc	2.27427	0.173199	0.952544	1.17522	0.239908	0.867633	2.65487	0.0164392	0	0
Akr1b10	3.63617	0.167763	0.809382	1.17472	0.240107	0.867633	3.65044	0.0256443	0.649351	0.00791011
Elk3	3.63617	0.167763	0.809382	1.17472	0.240107	0.867633	3.65044	0.0277878	0.649351	0.00576702
Acp5	12.3616	0.266682	0.559331	1.1743	0.240276	0.868034	8.73894	0.061317	3.8961	0.034946
Trappc2l	32.1362	0.270036	0.364213	1.17295	0.240818	0.869431	20.6858	0.152225	11.6883	0.100447
Nipa2	22.7043	0.272618	0.469361	1.17049	0.241802	0.869642	16.0398	0.107052	7.79221	0.0681515
Trex2	37.7008	0.187017	0.655628	1.17226	0.241093	0.869642	10.8407	0.126377	4.54545	0.0752947
Mrpl38	5.57655	0.193541	0.740251	1.1698	0.242082	0.869709	4.86726	0.034454	1.2987	0.0106652
Ago4	15.9252	0.261831	0.541403	1.16919	0.242326	0.869906	11.1726	0.0786995	5.19481	0.0492909
Bcap31	100.836	0.197948	0.201826	1.16914	0.242349	0.869906	45.354	0.399364	29.8701	0.315666
Adipor2	39.083	0.268389	0.372838	1.16827	0.242699	0.870814	23.1195	0.184115	13.6364	0.123816
Nop9	5.6881	0.185011	0.742959	1.16749	0.243011	0.871225	5.30973	0.0353595	1.2987	0.0120127
Lce3c	9.50494	0.0364477	2.74077	1.16721	0.243126	0.871298	0.663717	0.0125685	0	0
Cobl	22.6562	0.271762	0.467165	1.16645	0.243431	0.871934	15.0442	0.108894	6.49351	0.0667718
Zmym2	17.7079	0.265263	0.519327	1.1665	0.243413	0.871934	13.385	0.102207	5.84416	0.0553159
Mtch2	73.0856	0.242362	0.282816	1.16634	0.243477	0.871934	37.3894	0.306615	22.0779	0.218568
Nos1ap	19.51	0.267929	0.499756	1.16542	0.243848	0.872352	13.8274	0.102082	5.19481	0.0534744
Zc3h11a	41.3672	0.258114	0.325883	1.16516	0.243953	0.872352	44.9115	0.215903	31.1688	0.180399
Sfxn2	10.8029	0.241725	0.614578	1.16503	0.244008	0.872352	7.63274	0.0649275	3.24675	0.0346092
Gm21982	22.7256	0.270878	0.466502	1.16432	0.244294	0.872838	27.6549	0.129757	12.3377	0.0727859
Snrpb2	58.364	0.251476	0.312154	1.1645	0.24422	0.872838	32.6327	0.261173	18.8312	0.189755
Nelfe	14.643	0.251909	0.566675	1.16223	0.245142	0.873836	10.7301	0.073595	4.54545	0.0430813
Mir22hg	7.3103	0.21009	0.691897	1.16221	0.245149	0.873836	6.52655	0.0414734	1.94805	0.021764
Wdr44	3.60251	0.159368	0.808885	1.16234	0.245096	0.873836	3.65044	0.0261573	0.649351	0.00325312
Pex3	14.3258	0.251237	0.570514	1.16203	0.245222	0.87391	11.615	0.0792514	3.8961	0.0428426
Ncapd3	2.21033	0.172413	0.949824	1.16152	0.245432	0.874289	2.76549	0.0212191	0	0
5033430I15Rik	2.21033	0.172413	0.949824	1.16152	0.245432	0.874289	2.98673	0.0180609	0	0
Atp5a1	209.557	0.187418	0.18783	1.16096	0.245658	0.874911	66.4823	0.754277	50	0.636899
Gm48427	2.21827	0.170252	0.950604	1.16041	0.245883	0.875342	2.98673	0.0186142	0.649351	0.00182818
Edaradd	2.21827	0.170252	0.950604	1.16041	0.245883	0.875342	2.65487	0.019945	0	0
Zwint	31.0075	0.270407	0.42217	1.16003	0.246038	0.875524	19.0265	0.138152	9.74026	0.10427
Ganab	45.7613	0.261203	0.347496	1.15972	0.246163	0.875782	27.8761	0.233935	16.2338	0.15589
S100a13	22.9481	0.268396	0.470613	1.15816	0.246798	0.875838	14.2699	0.116148	6.49351	0.0742311
Chchd1	12.4945	0.248176	0.586414	1.15882	0.246529	0.875838	9.84513	0.0705527	3.24675	0.0380206
Pycard	92.2738	0.22879	0.256746	1.15822	0.246773	0.875838	37.1681	0.36777	27.2727	0.295986
Casd1	8.97409	0.228763	0.648156	1.15848	0.246667	0.875838	7.30088	0.0542417	2.5974	0.0308434
Eps8	5.41944	0.193977	0.738606	1.15844	0.246684	0.875838	4.42478	0.0297472	1.2987	0.0173216
Elp4	2.2024	0.171539	0.949946	1.15917	0.246389	0.875838	2.65487	0.0174041	0	0
B4galt2	2.2024	0.171539	0.949946	1.15917	0.246389	0.875838	2.98673	0.020098	0	0
Urb2	2.2024	0.171539	0.949946	1.15917	0.246389	0.875838	2.98673	0.0194409	0	0
Gna12	10.748	0.233361	0.623796	1.15745	0.247091	0.876493	9.18142	0.0686871	3.24675	0.0282242
Zfp182	2.19843	0.16994	0.950373	1.15663	0.247424	0.877121	2.87611	0.0244178	0	0
Tmem167	75.3285	0.245674	0.296536	1.15623	0.247585	0.877324	36.9469	0.307934	20.7792	0.202941
Crybg1	77.5522	0.236121	0.27469	1.15625	0.247581	0.877324	40.8186	0.374599	24.6753	0.266459
Spock2	7.69286	0.194869	0.700221	1.156	0.247681	0.87748	5.75221	0.0566984	1.2987	0.0189476
Skint1	9.0633	0.227225	0.648219	1.15582	0.247754	0.877555	7.4115	0.0493016	1.94805	0.0140062
Lin9	3.2317	0.199964	0.815988	1.15491	0.248126	0.87795	2.54425	0.0192201	0.649351	0.00484773
Zfp91	76.6906	0.222149	0.245981	1.15462	0.248245	0.878186	40.0442	0.321493	21.4286	0.202053
Gm49513	5.43928	0.190343	0.738917	1.1538	0.248584	0.878647	6.41593	0.0368786	1.2987	0.00911937
Rnf152	30.5459	0.16043	0.695123	1.1538	0.248584	0.878647	19.9115	0.162413	5.19481	0.0613958
Cers3	9.06727	0.22565	0.648786	1.15281	0.248986	0.879286	6.41593	0.0480197	2.5974	0.0257661
Klhl20	5.35405	0.190174	0.739284	1.15272	0.249026	0.879286	4.64602	0.0323796	1.2987	0.0113024
Reps2	3.56826	0.16263	0.807617	1.15152	0.249519	0.880289	2.98673	0.0217042	0.649351	0.00502464
Zfp983	3.56429	0.162893	0.807657	1.15138	0.249574	0.8803	3.76106	0.0268091	0.649351	0.0103231
Srek1ip1	14.5379	0.247327	0.56859	1.15034	0.250004	0.880537	11.0619	0.074695	4.54545	0.0435472
Mrgbp	7.19081	0.211864	0.687752	1.15056	0.249913	0.880537	6.30531	0.0428077	1.94805	0.0216895
Amer1	3.49096	0.163656	0.807775	1.15082	0.249808	0.880537	3.65044	0.023185	0.649351	0.00693099
Myo3a	3.56033	0.162561	0.807611	1.1501	0.250104	0.880537	3.76106	0.0255299	0.649351	0.00800495
Utp11	26.0719	0.266918	0.441886	1.14752	0.251167	0.881674	17.8097	0.123975	9.09091	0.087118
Dync1li1	39.3807	0.263193	0.375651	1.14795	0.250988	0.881674	23.2301	0.18126	13.6364	0.131528
Gm50388	15.8711	0.256468	0.53753	1.14775	0.251072	0.881674	19.2478	0.0931419	7.79221	0.0463634
Maip1	16.1987	0.254425	0.540493	1.14807	0.250941	0.881674	12.2788	0.0796497	5.19481	0.0420992
Gde1	9.00187	0.2223	0.650805	1.14761	0.25113	0.881674	6.85841	0.0474145	2.5974	0.0207519
Rbm42	22.6458	0.2659	0.466257	1.14714	0.251324	0.882043	27.4336	0.129031	12.3377	0.0727859
Selenow	90.6857	0.238219	0.283224	1.14694	0.251407	0.882149	40.5973	0.407999	25.974	0.31255
Acsl4	21.0142	0.264822	0.481196	1.14556	0.251976	0.88286	11.8363	0.0899398	5.19481	0.0501248
Renbp	12.492	0.245282	0.582877	1.1453	0.252085	0.883058	9.84513	0.0676017	3.8961	0.0405039
Cecr2	27.4637	0.266308	0.434656	1.14409	0.252584	0.883739	18.2522	0.140345	8.44156	0.0671946
Svil	47.328	0.256908	0.349486	1.14367	0.252762	0.883739	27.6549	0.238069	14.2857	0.151625
Gpalpp1	12.5519	0.242376	0.587331	1.1439	0.252665	0.883739	9.84513	0.0628067	3.8961	0.0372383
Foxn3	75.7482	0.236409	0.280398	1.14343	0.252858	0.883739	36.8363	0.333929	22.0779	0.2489
Map2k5	8.95425	0.222863	0.649214	1.14395	0.252643	0.883739	7.63274	0.0611417	2.5974	0.0261271
Dffa	7.22256	0.206988	0.689394	1.14379	0.252712	0.883739	7.07965	0.0427594	1.94805	0.0170707
Cir1	64.6587	0.243907	0.300069	1.14189	0.253499	0.885252	33.6283	0.282724	19.4805	0.181161
Slc25a19	3.47906	0.15927	0.807191	1.14013	0.254233	0.887262	3.4292	0.0246622	0.649351	0.00411616
Col18a1	37.3572	0.261386	0.377025	1.13973	0.254399	0.887292	18.031	0.174516	12.987	0.163861
Gpc6	19.1745	0.259532	0.50278	1.13946	0.254511	0.887498	13.1637	0.108626	5.84416	0.048627
Ghdc	11.7564	0.268453	0.529958	1.13918	0.254629	0.887566	9.0708	0.0636772	3.24675	0.0263415
Ptk2b	45.4402	0.25728	0.3545	1.13909	0.254666	0.887566	26.8805	0.228305	15.5844	0.133957
Tnfrsf18	27.9022	0.263963	0.435132	1.1386	0.25487	0.88783	18.1416	0.14037	7.79221	0.0805741
Map4k5	17.4869	0.257097	0.517821	1.13784	0.255189	0.887973	12.8319	0.0923338	5.84416	0.0573419
Vmn1r88	2.12656	0.165468	0.948719	1.13675	0.255642	0.887973	4.42478	0.0216836	0	0
Adamts15	2.12656	0.165468	0.948719	1.13675	0.255642	0.887973	2.43363	0.0137008	0	0
Gtsf2	2.12656	0.165468	0.948719	1.13675	0.255642	0.887973	2.76549	0.020946	0	0
Morc4	2.12656	0.165468	0.948719	1.13675	0.255642	0.887973	2.87611	0.0167449	0	0
Stpg2	2.13053	0.165147	0.948876	1.13707	0.255508	0.887973	2.98673	0.0176942	0	0
9030624G23Rik	2.13053	0.165147	0.948876	1.13707	0.255508	0.887973	2.98673	0.0171866	1.2987	0.00486008
Gm10138	2.1345	0.16401	0.949239	1.13647	0.255761	0.887973	2.87611	0.0171558	0	0
Gm50306	2.1345	0.16401	0.949239	1.13647	0.255761	0.887973	2.87611	0.0174621	0	0
Cyp17a1	2.1345	0.16401	0.949239	1.13647	0.255761	0.887973	2.65487	0.0184789	0	0
Tmub2	20.8769	0.261245	0.48034	1.13587	0.256009	0.888493	16.0398	0.115539	7.14286	0.0663834
Gm49405	2.12259	0.165014	0.948807	1.1355	0.256165	0.888842	5.0885	0.0211656	0.649351	0.0047828
Ddrgk1	25.7891	0.262339	0.455188	1.13443	0.256616	0.889224	17.4779	0.128917	7.79221	0.0689363
Sec63	65.0849	0.242002	0.300386	1.13424	0.256695	0.889224	33.4071	0.279975	22.0779	0.210266
Gm2415	3.47509	0.156712	0.806871	1.13426	0.256683	0.889224	3.53982	0.0243847	0.649351	0.00761755
Fis1	92.5324	0.208545	0.231306	1.13394	0.25682	0.889476	43.4735	0.381818	29.8701	0.298571
Pgm2l1	2.11862	0.163738	0.949096	1.13331	0.257083	0.890021	2.76549	0.0199637	0	0
Ndufs2	40.485	0.257374	0.364193	1.13233	0.257497	0.891181	25.885	0.207005	13.6364	0.135546
Fbxo34	15.9083	0.25141	0.537134	1.13196	0.257651	0.891255	10.177	0.0854296	4.54545	0.0494048
Sik3	17.7227	0.254494	0.516722	1.13155	0.257824	0.89167	12.8319	0.0985013	5.84416	0.0583291
Cops3	10.7791	0.227471	0.619031	1.13106	0.258032	0.892206	9.18142	0.0663828	2.5974	0.0324063
Dnm2	39.0283	0.255793	0.356977	1.13031	0.258345	0.892666	23.8938	0.185872	12.3377	0.107756
Sdcbp2	10.6552	0.232796	0.611185	1.12982	0.258553	0.892666	7.19027	0.0522208	2.5974	0.0338496
Gpc3	2.1464	0.156508	0.952588	1.12897	0.25891	0.893044	2.76549	0.0174718	0	0
Mical3	22.5461	0.260275	0.465705	1.12745	0.259551	0.893843	14.9336	0.119346	7.79221	0.063411
Nfxl1	7.11498	0.20599	0.685974	1.12761	0.259483	0.893843	5.97345	0.0376424	1.94805	0.0224696
Psd3	5.3317	0.185856	0.736659	1.12729	0.259619	0.893843	4.86726	0.0334448	1.2987	0.0165397
Snap47	5.3317	0.185856	0.736659	1.12729	0.259619	0.893843	5.19912	0.0354024	1.2987	0.0133224
Stk11ip	12.3706	0.238761	0.584228	1.1263	0.260037	0.894917	9.73451	0.0700327	3.8961	0.0270487
Chka	7.13085	0.204429	0.686737	1.12586	0.260227	0.895386	5.75221	0.0426949	1.94805	0.0163214
Ddx21	21.8705	0.264509	0.42864	1.12415	0.260951	0.896469	15.5973	0.108864	7.79221	0.0811626
2510039O18Rik	42.6327	0.237769	0.292234	1.12411	0.260967	0.896469	25.2212	0.194961	14.9351	0.142907
Strn	28.8801	0.259782	0.40397	1.12361	0.261178	0.896615	18.8053	0.139418	8.44156	0.0649003
Elovl6	14.7921	0.234212	0.576483	1.12351	0.261222	0.896615	9.0708	0.0705603	3.8961	0.0442181
Tpd52l2	25.8747	0.260296	0.442052	1.12285	0.261503	0.897213	17.5885	0.125767	9.09091	0.0901711
Pla2g6	3.41909	0.156646	0.805733	1.12271	0.261562	0.897232	3.31858	0.0246815	0.649351	0.00411616
Atrx	125.115	0.205002	0.225586	1.12219	0.261781	0.897495	50.2212	0.508037	35.0649	0.379457
Ninj1	3.48449	0.156148	0.805792	1.1223	0.261735	0.897495	3.4292	0.0238237	0.649351	0.00437211
Pmm2	13.4271	0.267842	0.497151	1.12141	0.262113	0.898143	9.95575	0.0640308	4.54545	0.0358508
Amd1	23.2572	0.26241	0.406579	1.12124	0.262186	0.898143	21.0177	0.121849	9.74026	0.0793211
Ndufb7	29.0546	0.259442	0.420214	1.12067	0.26243	0.898522	19.469	0.138059	8.44156	0.0836628
Prep	29.0408	0.258961	0.423663	1.12057	0.262471	0.898522	19.3584	0.148431	9.74026	0.100165
Cep41	3.49242	0.154456	0.805464	1.12025	0.262607	0.898804	3.53982	0.0237227	0.649351	0.00501899
Gm33782	2.10275	0.155392	0.952184	1.1197	0.262843	0.899131	2.76549	0.0183764	0.649351	0.00182818
Vps50	12.4895	0.236752	0.582309	1.11777	0.263667	0.900284	9.29204	0.0681705	3.8961	0.0356434
Zranb1	97.0524	0.206236	0.227545	1.11843	0.263382	0.900284	33.8496	0.339402	25.3247	0.249186
Chmp4b	170.553	0.167253	0.170117	1.11787	0.263624	0.900284	55.8628	0.583913	37.013	0.4332
Ero1b	3.42703	0.154007	0.805359	1.1185	0.263355	0.900284	3.09735	0.0227983	0.649351	0.00373596
Zbtb34	3.431	0.151844	0.805055	1.11471	0.264977	0.902882	3.4292	0.0265492	0.649351	0.00918553
Brms1	8.88384	0.216943	0.644055	1.1123	0.266009	0.906034	13.0531	0.056112	4.54545	0.0242584
Arhgef10l	3.46319	0.147203	0.805676	1.11193	0.266167	0.906386	3.65044	0.0240301	0.649351	0.00675334
Bcl10	38.7816	0.253226	0.370712	1.11139	0.266402	0.906456	21.9027	0.176555	13.6364	0.115166
Herc1	34.7581	0.252297	0.359444	1.11158	0.266319	0.906456	22.5664	0.179032	11.6883	0.109184
Ikbkg	10.628	0.218585	0.62343	1.11154	0.266334	0.906456	8.62832	0.0608048	2.5974	0.0279008
Cilk1	2.05072	0.157741	0.948256	1.11139	0.2664	0.906456	2.43363	0.0220306	0	0
Scamp4	15.7809	0.245833	0.534487	1.11022	0.266906	0.907254	20.7965	0.0921419	9.09091	0.0540491
Fam168b	40.4911	0.253159	0.3736	1.11007	0.266967	0.907279	25.2212	0.193804	14.2857	0.120527
Tmem214	20.8823	0.253431	0.481915	1.10944	0.267242	0.90773	14.6018	0.100991	7.14286	0.06584
Bclaf1	51.5883	0.243627	0.327195	1.10814	0.267801	0.909074	28.6504	0.233891	16.8831	0.162358
Phf20	10.5794	0.226643	0.61013	1.10794	0.267888	0.909126	9.73451	0.0742751	3.24675	0.0338035
Ppp2r3d	5.31583	0.177669	0.736478	1.10717	0.268222	0.909215	4.97788	0.0368607	1.2987	0.0155232
Cenpa	5.25043	0.176422	0.737059	1.10668	0.268433	0.909215	3.4292	0.0262854	1.2987	0.0147483
Astn2	3.39528	0.15132	0.804954	1.10767	0.268006	0.909215	3.4292	0.0216492	0.649351	0.00934382
Dffb	3.46465	0.150143	0.804812	1.10663	0.268454	0.909215	3.65044	0.0244794	0.649351	0.00468968
Msi1	3.46465	0.150143	0.804812	1.10663	0.268454	0.909215	3.4292	0.0219867	0.649351	0.0047342
Eif2b5	17.4938	0.248338	0.514098	1.10597	0.268741	0.909823	12.8319	0.0899213	5.19481	0.0484928
Rai1	16.6401	0.262683	0.448977	1.10584	0.268798	0.90983	11.2832	0.0855975	5.84416	0.0568407
Dcun1d1	34.1232	0.253619	0.393743	1.10552	0.268933	0.910105	23.4513	0.155583	13.6364	0.10576
Stbd1	10.6274	0.222802	0.613948	1.10523	0.269061	0.910357	8.40708	0.0576895	3.24675	0.0233729
Lnpk	12.77	0.223998	0.595322	1.10349	0.269814	0.911622	9.29204	0.0644257	3.24675	0.035191
Nr6a1	5.2638	0.180322	0.735028	1.1037	0.269725	0.911622	4.31416	0.0334409	1.2987	0.0110698
Ppm1b	53.4478	0.241034	0.32479	1.10271	0.270153	0.912218	28.8717	0.227942	16.2338	0.152593
Enc1	7.03914	0.199497	0.684563	1.10245	0.270266	0.912419	5.86283	0.0450866	1.2987	0.0178315
Mfsd11	32.5382	0.253297	0.408038	1.102	0.270463	0.912719	21.0177	0.147257	11.6883	0.112673
Cdyl	8.90765	0.210818	0.646544	1.10094	0.270923	0.913174	7.63274	0.0514869	3.24675	0.0271674
Eif2ak4	5.25189	0.179592	0.734883	1.10046	0.271132	0.913498	4.5354	0.0350476	1.2987	0.0119773
Tmem259	8.95717	0.211805	0.644734	1.09975	0.271442	0.913827	7.4115	0.058084	1.94805	0.0127086
Fkbp8	41.8342	0.249201	0.364502	1.09914	0.271706	0.91435	26.8805	0.204261	14.9351	0.123775
Sgta	32.2969	0.252553	0.400781	1.09895	0.271791	0.914453	20.1327	0.158491	11.039	0.1153
Hmgxb3	8.94527	0.211433	0.644491	1.09773	0.272323	0.915328	7.52212	0.0539714	2.5974	0.0235354
Mmp2	7.0872	0.194198	0.687333	1.09805	0.272182	0.915328	4.31416	0.043264	1.94805	0.0173137
Rnf139	12.4097	0.230735	0.581334	1.09644	0.272885	0.916462	9.73451	0.0671406	3.8961	0.0370968
Heph	93.9224	0.202841	0.229132	1.09634	0.272932	0.916462	44.469	0.412748	29.8701	0.312951
Dnajc1	38.8649	0.249003	0.378168	1.0941	0.273913	0.918807	24.4469	0.183181	13.6364	0.128707
Pglyrp4	42.7367	0.248474	0.379039	1.09423	0.273854	0.918807	16.5929	0.154472	5.84416	0.108725
Sesn3	19.336	0.245537	0.501139	1.09358	0.274138	0.918807	13.8274	0.105218	6.49351	0.0589054
Gm28809	3.33135	0.150541	0.803953	1.09288	0.274448	0.918807	3.31858	0.017694	0.649351	0.00312588
Prkd3	3.33135	0.150541	0.803953	1.09288	0.274448	0.918807	3.4292	0.0217778	0.649351	0.00520301
Sh2b3	3.38735	0.145303	0.804092	1.09319	0.27431	0.918807	3.31858	0.0235731	0.649351	0.00661661
Ints2	3.32738	0.15021	0.803913	1.0915	0.275054	0.920184	3.09735	0.0209695	0.649351	0.00667657
Gm38560	2.02294	0.146924	0.952837	1.0913	0.275143	0.920219	1.54867	0.0141484	0	0
Grb7	46.6868	0.243983	0.352032	1.08957	0.275902	0.921479	21.6814	0.191801	12.987	0.129078
Tmed7	48.2676	0.241868	0.337379	1.08962	0.275879	0.921479	28.7611	0.212686	15.5844	0.153051
Ptpn14	54.6919	0.237889	0.32228	1.09002	0.275704	0.921479	29.7566	0.252533	18.1818	0.165005
Pld2	5.23999	0.174811	0.734723	1.08813	0.27654	0.922703	4.64602	0.0335428	1.2987	0.0112835
Gtf2h2	5.23999	0.174811	0.734723	1.08813	0.27654	0.922703	4.86726	0.0305226	1.2987	0.013806
Fpgs	3.39278	0.148232	0.803772	1.08799	0.276597	0.922703	3.20796	0.026686	0.649351	0.009043
Xpr1	32.0665	0.249728	0.401555	1.0869	0.277081	0.923385	18.5841	0.139285	11.6883	0.113295
Fbxo8	15.7784	0.238931	0.53372	1.08713	0.276979	0.923385	11.615	0.0740737	5.19481	0.0451067
Acta1	2.09085	0.13542	0.9649	1.08711	0.276986	0.923385	0.995575	0.00719495	0	0
Kctd4	2.09085	0.13542	0.9649	1.08711	0.276986	0.923385	0.995575	0.0126127	0	0
Psat1	10.5501	0.214334	0.618071	1.08588	0.277532	0.924541	7.74336	0.06029	3.24675	0.0325367
Sorcs2	16.716	0.255958	0.462455	1.08524	0.277813	0.924916	11.3938	0.087828	5.84416	0.0522199
Zfp691	1.96695	0.151311	0.94748	1.08513	0.277865	0.924916	2.65487	0.0178581	0	0
Vldlr	3.31944	0.14785	0.80352	1.08514	0.277859	0.924916	3.4292	0.0251463	0.649351	0.00750698
Maml1	17.2475	0.24196	0.515269	1.0848	0.278009	0.925021	12.3894	0.0929491	5.19481	0.0447967
Lrrc8b	1.96298	0.15161	0.947316	1.08478	0.27802	0.925021	2.10177	0.0159367	0	0
Gm45397	1.97091	0.150274	0.947978	1.08444	0.278168	0.925021	2.21239	0.0115584	0	0
Coprs	3.38881	0.146745	0.803505	1.08415	0.278298	0.925021	3.31858	0.0264635	0.649351	0.00399621
Asah2	3.38881	0.146745	0.803505	1.08415	0.278298	0.925021	3.20796	0.0251314	0.649351	0.00688813
Dusp10	2.01898	0.142442	0.955228	1.08394	0.27839	0.925021	2.43363	0.0151732	0	0
Obi1	2.01898	0.142442	0.955228	1.08394	0.27839	0.925021	2.76549	0.0229585	0	0
Ehmt2	30.4388	0.247768	0.409261	1.08328	0.278682	0.92508	20.1327	0.157419	10.3896	0.110348
Exosc10	12.4538	0.223034	0.586806	1.0833	0.278677	0.92508	9.95575	0.0732246	3.8961	0.0373975
Cdc40	10.5075	0.219238	0.609722	1.08332	0.278665	0.92508	7.85398	0.0570261	3.24675	0.031003
Gm21985	1.95901	0.151165	0.947445	1.08342	0.278621	0.92508	3.87168	0.0246353	0	0
Dock11	1.95901	0.151165	0.947445	1.08342	0.278621	0.92508	2.65487	0.0154554	0	0
Uck1	5.3411	0.171447	0.734638	1.08296	0.278827	0.925379	5.0885	0.0305552	1.2987	0.0104609
Ube2j2	21.2262	0.242435	0.492722	1.08268	0.27895	0.925604	14.823	0.110017	6.49351	0.0587632
Sec23a	10.4877	0.219415	0.608944	1.08209	0.279211	0.925798	7.9646	0.0508241	3.24675	0.0321141
Gm43566	1.95504	0.149958	0.947905	1.08099	0.279701	0.926636	2.43363	0.0188769	0	0
Nt5m	1.95504	0.149958	0.947905	1.08099	0.279701	0.926636	2.54425	0.0168828	0	0
Oxsm	1.95504	0.149958	0.947905	1.08099	0.279701	0.926636	2.32301	0.016199	0	0
Fshr	1.95504	0.149958	0.947905	1.08099	0.279701	0.926636	4.09292	0.0234545	0	0
Ndufs5	72.6538	0.223089	0.284844	1.08036	0.279981	0.926837	38.2743	0.313982	23.3766	0.247544
Notch1	159.961	0.18841	0.210281	1.08043	0.279949	0.926837	52.4336	0.593427	38.961	0.456144
Kif16b	23.2384	0.24892	0.409951	1.07811	0.280983	0.929003	13.6062	0.0971165	7.14286	0.07549
Tmem134	170.881	0.208777	0.247828	1.07777	0.281137	0.929003	57.5221	0.604436	41.5584	0.493082
Tmem61	1.95107	0.14798	0.948708	1.07746	0.281273	0.929003	4.20354	0.0196321	0.649351	0.00204139
Phf6	1.95107	0.14798	0.948708	1.07746	0.281273	0.929003	2.54425	0.0187788	0	0
Nlrp4c	12.3046	0.222812	0.584758	1.07597	0.281941	0.930651	9.73451	0.0694538	3.24675	0.0216605
Ilk	6.95139	0.19272	0.682889	1.075	0.282374	0.930917	5.86283	0.0449361	1.94805	0.0207035
Ksr1	6.95139	0.19272	0.682889	1.075	0.282374	0.930917	6.30531	0.0506088	1.94805	0.0164217
Rps29	647.995	0.14941	0.148264	1.07515	0.282306	0.930917	88.0531	1.52931	82.4675	1.4224
Cks2	20.743	0.242727	0.483361	1.07334	0.283117	0.931892	10.7301	0.0862173	5.19481	0.0401506
Diaph3	5.18796	0.172326	0.733258	1.07329	0.283142	0.931892	3.65044	0.0293287	1.2987	0.0160514
Dph2	1.94711	0.145311	0.94991	1.07286	0.283333	0.931892	2.65487	0.0181434	0	0
Ipo4	8.92146	0.201585	0.646482	1.07235	0.283565	0.93229	7.19027	0.052929	2.5974	0.0212042
Ppp4r2	43.5136	0.23945	0.351629	1.07112	0.284116	0.933678	25.1106	0.202762	12.987	0.129091
Sh3bgr	1.98679	0.139033	0.954453	1.07085	0.284238	0.933678	2.32301	0.0156245	0	0
Pcdhga7	5.16812	0.172221	0.73305	1.07026	0.284502	0.934097	39.1593	0.0394992	13.6364	0.0156174
Dph1	1.64375	0.231156	0.97238	1.06926	0.284953	0.934665	3.9823	0.015434	1.2987	0.0080511
Tbc1d10c	1.64375	0.231156	0.97238	1.06926	0.284953	0.934665	2.10177	0.0126991	0	0
Ctdspl2	8.77626	0.203656	0.64393	1.06968	0.284763	0.934665	7.07965	0.0517184	2.5974	0.0227883
Ncald	5.16269	0.165698	0.734991	1.06793	0.285552	0.935902	4.64602	0.0341977	1.2987	0.014899
Prelid3b	30.4522	0.244517	0.409412	1.06757	0.285715	0.936254	18.6947	0.137482	9.74026	0.0734329
Vps37c	14.1146	0.226864	0.558827	1.06721	0.285876	0.936601	10.7301	0.0778299	3.24675	0.0265928
Tapt1	28.7711	0.244461	0.419465	1.0652	0.286787	0.938617	18.031	0.138976	9.74026	0.106874
Mnat1	28.8246	0.243773	0.417854	1.0643	0.287192	0.939267	17.5885	0.133446	9.09091	0.0794135
Stx12	52.1279	0.234606	0.33707	1.0644	0.287147	0.939267	28.3186	0.229505	17.5325	0.171903
Galnt3	6.97917	0.186286	0.684564	1.06356	0.287528	0.939821	5.86283	0.0390205	1.94805	0.0221058
Erlin2	35.3226	0.241262	0.383551	1.062	0.288233	0.940418	23.3407	0.175295	12.987	0.122793
Zfp451	9.97708	0.234612	0.57416	1.06149	0.288467	0.940418	7.9646	0.0633245	3.24675	0.0253441
Zdhhc5	77.2277	0.222111	0.293988	1.06263	0.287951	0.940418	35.3982	0.304481	23.3766	0.256034
Rbm15	3.24757	0.143788	0.802136	1.06149	0.288466	0.940418	3.4292	0.0254171	0.649351	0.00331052
Syngr1	3.24757	0.143788	0.802136	1.06149	0.288466	0.940418	3.31858	0.020349	0.649351	0.00909069
Rps10	324.953	0.110094	0.110367	1.06143	0.288492	0.940418	75.5531	0.970996	66.2338	0.881911
Ap1m2	39.1601	0.240504	0.379955	1.06071	0.28882	0.94076	23.3407	0.172589	11.039	0.0986584
Atpif1	273.484	0.159805	0.171501	1.0608	0.288781	0.94076	73.7832	0.917074	55.8442	0.749371
Tmem138	3.32487	0.14229	0.802069	1.06088	0.288745	0.94076	2.76549	0.0212858	0.649351	0.00325737
Plb1	57.0275	0.237267	0.355098	1.05948	0.28938	0.941356	10.9513	0.153149	4.54545	0.0946042
Klhdc1	10.6264	0.210623	0.610348	1.05865	0.289759	0.94187	8.40708	0.0637493	3.24675	0.0296977
Ipo7	61.6953	0.227527	0.313039	1.05821	0.289962	0.94211	29.7566	0.241473	18.1818	0.178302
Ggh	40.6551	0.239175	0.382257	1.05668	0.290657	0.942583	20.2434	0.152586	12.987	0.128942
Polm	12.094	0.216654	0.586388	1.05739	0.290335	0.942583	9.0708	0.0665208	3.8961	0.0379277
Unc93a2	7.04854	0.184484	0.684085	1.05746	0.2903	0.942583	4.75664	0.0303927	1.2987	0.0109971
Eef1akmt1	5.24542	0.166994	0.732764	1.05716	0.290437	0.942583	5.0885	0.0328617	1.2987	0.0127969
Clca4b	1.88317	0.144792	0.947012	1.05756	0.290257	0.942583	2.43363	0.0186898	0	0
Stx19	1.88317	0.144792	0.947012	1.05756	0.290257	0.942583	2.43363	0.0141971	0	0
Decr1	5.15621	0.166974	0.73291	1.05622	0.290867	0.942683	4.64602	0.0357554	1.2987	0.0143478
Atcayos	1.89111	0.142726	0.948061	1.0561	0.290921	0.942683	2.10177	0.0141666	0	0
Wsb1	20.6032	0.238135	0.478954	1.05529	0.291293	0.942981	14.1593	0.102674	6.49351	0.0563757
Hspa9	20.4095	0.236718	0.489813	1.05538	0.29125	0.942981	14.6018	0.111273	5.19481	0.0600337
Gbf1	18.9004	0.235233	0.500463	1.05485	0.291493	0.943447	14.0487	0.103225	7.14286	0.0699131
Aste1	1.87524	0.143845	0.947347	1.05462	0.291599	0.94361	2.32301	0.0174043	0	0
Elapor1	1.89508	0.140632	0.949239	1.05371	0.292017	0.944418	2.43363	0.0137507	0.649351	0.00254728
Ncmap	1.89508	0.140632	0.949239	1.05371	0.292017	0.944418	2.10177	0.0143801	0	0
Adam9	23.6795	0.242447	0.426564	1.05257	0.292537	0.94521	16.0398	0.112872	8.44156	0.0836325
Fibp	35.1893	0.23902	0.38388	1.05226	0.292679	0.94521	21.3496	0.166159	12.987	0.127714
Sord	19.0475	0.234071	0.499785	1.05219	0.292711	0.94521	12.9425	0.110214	6.49351	0.0688212
Trim8	40.0024	0.238541	0.384991	1.05162	0.292975	0.9457	23.2301	0.177995	12.987	0.133594
Tbcb	28.7448	0.239554	0.417712	1.04865	0.29434	0.948339	18.8053	0.141522	9.74026	0.0967499
Cisd1	28.7487	0.239522	0.417931	1.04849	0.294412	0.948339	17.6991	0.124253	9.74026	0.0959632
Arl5b	27.2901	0.239364	0.430405	1.04876	0.294288	0.948339	17.2566	0.135782	9.09091	0.0848442
Srebf1	25.2601	0.238697	0.443563	1.04715	0.29503	0.948339	17.4779	0.132974	9.09091	0.0918378
Csnk1g3	36.7595	0.238389	0.381576	1.04872	0.294307	0.948339	20.6858	0.158529	12.3377	0.118383
Xpo7	22.3349	0.237125	0.474206	1.04947	0.29396	0.948339	15.8186	0.114003	7.14286	0.0737851
Odf2	15.5975	0.226647	0.537026	1.04891	0.29422	0.948339	12.3894	0.0894892	5.19481	0.0445651
Zfp318	13.8083	0.223469	0.554799	1.04774	0.294756	0.948339	10.0664	0.0784715	4.54545	0.0473075
Atp6v0d1	64.389	0.221738	0.302	1.04733	0.294949	0.948339	33.5177	0.272465	21.4286	0.192636
Ascc1	13.7177	0.220754	0.561534	1.04724	0.294987	0.948339	9.95575	0.0757142	4.54545	0.0441736
Smarcc2	71.7106	0.213686	0.276445	1.04757	0.294839	0.948339	37.0575	0.324364	21.4286	0.214845
Fbln2	1.8673	0.139979	0.949174	1.04721	0.295	0.948339	2.43363	0.0209591	0	0
Rnaset2b	20.4739	0.2357	0.478547	1.04595	0.295582	0.949083	18.2522	0.113903	14.2857	0.0760936
Pus7	6.88746	0.18406	0.682124	1.04547	0.295804	0.949083	5.86283	0.0395527	1.94805	0.0218167
Casq2	5.10418	0.166291	0.731645	1.04494	0.29605	0.949083	4.64602	0.0291026	1.2987	0.0136991
Matn2	1.90301	0.134295	0.953259	1.04528	0.295893	0.949083	1.99115	0.0184721	1.2987	0.00861916
Arhgdia	123.435	0.166744	0.186284	1.04412	0.29643	0.949399	52.8761	0.486797	36.3636	0.393609
Cnpy2	27.4075	0.237138	0.433835	1.04254	0.297161	0.950106	18.8053	0.145396	9.09091	0.0730777
Rfwd3	13.8539	0.222347	0.553134	1.04315	0.29688	0.950106	10.3982	0.0746567	4.54545	0.0444423
Ccdc73	1.64772	0.185787	0.949201	1.04258	0.297145	0.950106	2.21239	0.015641	0	0
Mgst2	1.64772	0.185787	0.949201	1.04258	0.297145	0.950106	1.99115	0.0152312	0	0
D830050J10Rik	5.08831	0.16618	0.731508	1.04243	0.297215	0.950106	4.5354	0.027423	1.2987	0.0124865
Hsf2	5.22955	0.162355	0.732519	1.04351	0.296712	0.950106	4.5354	0.0286504	1.2987	0.0084604
Mbtps2	6.93698	0.184241	0.681007	1.0418	0.297506	0.950496	6.19469	0.0431898	1.94805	0.0193697
Irak2	3.34471	0.13195	0.799902	1.04028	0.298211	0.951145	2.76549	0.0162712	0.649351	0.00532047
Smn1	16.8677	0.236206	0.488293	1.03965	0.298504	0.951388	12.5	0.0905958	5.84416	0.0586512
P2ry1	15.4815	0.226058	0.531035	1.03885	0.298873	0.951614	11.2832	0.085651	5.19481	0.0415207
Chd4	156.017	0.150407	0.163504	1.03873	0.298929	0.951614	55.8628	0.580186	43.5065	0.513844
Rnf34	13.7032	0.220299	0.556331	1.03853	0.299023	0.951735	10.6195	0.0728676	4.54545	0.0390031
Dock6	12.1128	0.214522	0.579084	1.03788	0.299325	0.951826	8.40708	0.0683177	3.24675	0.0273859
Gpatch2l	6.80222	0.180207	0.683103	1.03641	0.300009	0.952713	5.97345	0.0364706	1.94805	0.01675
Plekhj1	30.3074	0.23541	0.416572	1.03392	0.301174	0.955515	19.5796	0.147602	10.3896	0.0893435
Map3k5	6.56823	0.201644	0.667616	1.03362	0.301313	0.955594	5.53097	0.0415561	1.94805	0.0212499
Bcl6	90.4251	0.179443	0.203508	1.03303	0.301591	0.956116	40.1549	0.363109	27.2727	0.283595
Fam32a	56.1868	0.204099	0.261862	1.03158	0.30227	0.957727	30.4204	0.234026	19.4805	0.194323
Tex264	168.869	0.218606	0.299611	1.03145	0.302328	0.957731	45.0221	0.496748	29.2208	0.363143
4930512B01Rik	3.16777	0.137316	0.800432	1.03036	0.302839	0.958282	3.09735	0.0236855	0.649351	0.00662976
Arhgef40	3.16777	0.137316	0.800432	1.03036	0.302839	0.958282	3.09735	0.026768	0.649351	0.0081133
Mpp4	3.17174	0.137123	0.800346	1.0306	0.302731	0.958282	5.86283	0.0225319	1.94805	0.00984498
Abi1	254.669	0.158377	0.175788	1.03003	0.302995	0.958447	70.0221	0.856677	55.8442	0.708777
Nsmaf	3.1757	0.136362	0.800109	1.02959	0.303204	0.958526	2.87611	0.0240773	0.649351	0.00918553
Ccdc124	13.834	0.217459	0.555323	1.02875	0.303598	0.958695	11.1726	0.0808586	4.54545	0.0343001
Tma16	1.7994	0.138176	0.946929	1.0285	0.303713	0.958695	2.10177	0.0156675	0	0
Tle2	1.7994	0.138176	0.946929	1.0285	0.303713	0.958695	2.32301	0.0172928	0	0
Cep83os	1.7994	0.138176	0.946929	1.0285	0.303713	0.958695	2.43363	0.0163976	0	0
Nudt8	1.7994	0.138176	0.946929	1.0285	0.303713	0.958695	4.64602	0.0184515	0.649351	0.0047828
1700034H15Rik	1.80336	0.137897	0.947081	1.0289	0.303525	0.958695	2.43363	0.0172589	0	0
Poc1a	1.80336	0.137897	0.947081	1.0289	0.303525	0.958695	2.21239	0.0126278	0	0
Cacna1a	3.1638	0.136969	0.800388	1.02888	0.303536	0.958695	3.20796	0.0229881	0.649351	0.00627266
Lrrc41	23.8679	0.233112	0.455958	1.02827	0.303824	0.958738	16.2611	0.11398	7.14286	0.0684086
Cib3	1.80733	0.136832	0.947603	1.02811	0.303897	0.958738	2.32301	0.014895	0	0
Kif9	1.80733	0.136832	0.947603	1.02811	0.303897	0.958738	2.21239	0.0190951	0	0
Atr	3.23316	0.135923	0.800586	1.02779	0.30405	0.959041	2.98673	0.0260723	0.649351	0.00478919
Rad1	3.17967	0.135093	0.799768	1.02735	0.304257	0.959514	3.09735	0.0225186	0.649351	0.00267327
Mrps23	10.3122	0.203653	0.607691	1.02626	0.30477	0.960689	7.85398	0.0550306	3.24675	0.0286661
Samhd1	3.24904	0.134022	0.799933	1.02607	0.304858	0.960689	2.87611	0.0235872	1.2987	0.00918799
Shisa5	17.2028	0.224217	0.515604	1.02504	0.305342	0.961562	12.5	0.0975419	5.84416	0.0646292
Gm17066	5.05069	0.15609	0.731885	1.02502	0.305352	0.961562	4.97788	0.037105	3.24675	0.0206635
Mrto4	3.2292	0.135008	0.800394	1.025	0.305363	0.961562	2.98673	0.0251026	0.649351	0.0078788
Sephs2	3.18364	0.133324	0.799334	1.02388	0.30589	0.961924	3.20796	0.0199864	0.649351	0.00484773
Rbp2	3.18364	0.133324	0.799334	1.02388	0.30589	0.961924	2.65487	0.0180523	0.649351	0.00665714
Pdlim2	46.6465	0.22641	0.349704	1.0209	0.307303	0.964429	25.7743	0.195153	14.9351	0.145804
Dld	10.3815	0.201881	0.607418	1.02054	0.307472	0.96456	8.62832	0.0558734	3.24675	0.0314693
P4hb	240.91	0.172417	0.201101	1.02068	0.307407	0.96456	59.9558	0.706216	45.4545	0.60107
Extl2	1.78749	0.134466	0.948591	1.02033	0.307574	0.96456	2.21239	0.0164556	0	0
Hdac6	1.78749	0.134466	0.948591	1.02033	0.307574	0.96456	2.43363	0.0207672	0	0
Serinc5	38.7516	0.222182	0.31325	1.0188	0.3083	0.964853	23.1195	0.179341	11.6883	0.11519
Diaph2	18.8319	0.226084	0.494344	1.01801	0.308674	0.96509	13.9381	0.100335	4.54545	0.0549059
Gpam	13.8018	0.214526	0.554914	1.0178	0.308774	0.96509	9.73451	0.0713461	4.54545	0.038753
Prdx6	46.0988	0.205005	0.528069	1.01732	0.309002	0.965445	27.5442	0.234608	12.987	0.142753
Rnaseh2a	15.5172	0.216906	0.538232	1.01659	0.30935	0.965568	10.7301	0.0755087	5.19481	0.0462732
Nckipsd	5.14974	0.156801	0.73081	1.01672	0.309286	0.965568	4.5354	0.0319182	1.2987	0.00996292
Josd2	5.02041	0.160057	0.730044	1.01579	0.309731	0.965931	4.5354	0.031441	1.2987	0.0117522
Shld2	5.02041	0.160057	0.730044	1.01579	0.309731	0.965931	4.64602	0.0332055	1.2987	0.0135069
Mrpl1	5.01247	0.16042	0.730006	1.01552	0.309859	0.966151	4.75664	0.0303814	1.2987	0.00844029
Ufm1	43.2796	0.224939	0.352841	1.01272	0.311193	0.968699	25	0.183715	15.5844	0.132892
Synrg	23.3197	0.231299	0.430521	1.01161	0.311727	0.969825	15.2655	0.105878	8.44156	0.0836691
Fto	18.7333	0.222722	0.501966	1.01139	0.311831	0.969923	12.7212	0.0999245	5.84416	0.0627615
Lsm10	10.3736	0.198458	0.608536	1.0113	0.311874	0.969923	8.29646	0.0606833	3.24675	0.023585
Septin7	133.515	0.167185	0.195448	1.01077	0.312124	0.970164	50.1106	0.470516	37.013	0.384549
Sectm1b	25.1337	0.228831	0.440428	1.00979	0.312596	0.971274	10.177	0.100001	3.8961	0.0473044
Car13	25.2348	0.22868	0.440705	1.0099	0.312542	0.971274	14.7124	0.105558	7.79221	0.0643627
Marchf5	27.1414	0.227696	0.438842	1.00838	0.31327	0.971754	17.4779	0.128331	9.09091	0.0955388
Pik3r3	6.73035	0.173193	0.681887	1.00897	0.31299	0.971754	5.97345	0.0370378	1.94805	0.0200134
Chd7	39.8328	0.226116	0.371733	1.00802	0.313443	0.97211	23.3407	0.200049	11.6883	0.113014
Smg5	8.57255	0.188527	0.64014	1.00777	0.313567	0.972139	7.19027	0.0564517	2.5974	0.0259174
Dpysl5	8.57255	0.188527	0.64014	1.00777	0.313567	0.972139	6.63717	0.043381	2.5974	0.0322066
Fut11	6.84527	0.175245	0.679801	1.00706	0.313904	0.972646	5.97345	0.0462706	1.94805	0.0231075
Ppp2ca	162.354	0.174111	0.208834	1.00491	0.314941	0.975143	56.4159	0.573159	38.3117	0.44385
Fermt2	12.0746	0.205405	0.577651	1.00464	0.315069	0.975181	8.5177	0.0624179	3.24675	0.0372898
Gm26754	1.82717	0.120976	0.959714	1.00466	0.31506	0.975181	1.88053	0.0120903	0	0
Agl	13.8355	0.210632	0.554592	1.00437	0.315201	0.97532	9.84513	0.0724372	4.54545	0.0403529
Naa50	42.836	0.19293	0.548865	1.00407	0.315346	0.97532	27.1018	0.216852	12.987	0.132856
Mrpl27	16.8787	0.218364	0.516974	1.00341	0.315665	0.975769	12.9425	0.0886459	5.84416	0.0410465
Cdk6	17.059	0.219441	0.511243	1.0032	0.315766	0.975905	10.7301	0.0853095	5.84416	0.0643539
Tpp2	28.5053	0.226817	0.417423	1.0009	0.316876	0.97866	18.3628	0.138769	9.74026	0.0825802
Golga3	8.74156	0.182111	0.644829	1.00081	0.316918	0.97866	7.30088	0.0538504	2.5974	0.0139475
Atg9b	90.7884	0.21368	0.313283	0.997561	0.318492	0.981122	26.9912	0.28798	14.2857	0.217978
Chmp2a	100.352	0.190165	0.247508	0.997787	0.318383	0.981122	42.9204	0.392305	30.5195	0.318912
Nudcd2	8.58446	0.183705	0.641887	0.99712	0.318706	0.981122	6.74779	0.0537744	2.5974	0.0181214
Ythdc2	1.54014	0.166332	0.947829	0.997061	0.318735	0.981122	1.88053	0.0173568	0	0
Nkpd1	3.09193	0.1304	0.798632	0.997661	0.318444	0.981122	2.87611	0.0178893	0.649351	0.00887943
Alkbh4	1.72753	0.129436	0.94828	0.997174	0.31868	0.981122	2.32301	0.0152562	0	0
Pex11g	1.72753	0.129436	0.94828	0.997174	0.31868	0.981122	2.21239	0.0177908	0	0
Rasal2	27.1653	0.222546	0.452773	0.994909	0.319781	0.981451	17.2566	0.127735	9.74026	0.0895628
Pja2	57.3046	0.214153	0.314664	0.996553	0.318982	0.981451	31.0841	0.243143	16.8831	0.16737
Tmem263	11.9333	0.204248	0.576002	0.995363	0.31956	0.981451	9.0708	0.0628279	3.24675	0.0243391
Gm35572	1.71165	0.130466	0.947465	0.995589	0.31945	0.981451	2.10177	0.0178637	0	0
5330438D12Rik	1.71165	0.130466	0.947465	0.995589	0.31945	0.981451	2.10177	0.0135476	0	0
Chid1	3.08002	0.130116	0.798705	0.994962	0.319755	0.981451	3.09735	0.0212239	0.649351	0.00325312
Ndufaf1	3.0959	0.129384	0.798272	0.996008	0.319246	0.981451	3.20796	0.0202815	0.649351	0.00719887
Tmed10	193.544	0.129133	0.138727	0.995347	0.319567	0.981451	63.1637	0.67913	43.5065	0.540149
Nmd3	3.14939	0.129108	0.799029	0.993738	0.32035	0.982326	3.09735	0.0233869	0.649351	0.00630799
Rnf114	25.2446	0.224005	0.441183	0.993513	0.32046	0.982484	17.2566	0.126991	7.14286	0.0574706
Eny2	31.7437	0.22437	0.411545	0.993087	0.320667	0.982941	20.0221	0.153068	9.74026	0.0967793
Rcc1l	5.04422	0.149501	0.729789	0.992878	0.32077	0.983075	4.64602	0.0322265	1.2987	0.0131933
Atg13	34.7234	0.222828	0.386659	0.990259	0.322047	0.983426	19.8009	0.155313	10.3896	0.105054
Nck2	21.8997	0.221653	0.462561	0.989189	0.32257	0.983426	14.823	0.11147	7.79221	0.072599
Pigc	18.5949	0.217986	0.492747	0.986675	0.323802	0.983426	13.7168	0.0974548	5.19481	0.041819
Mmut	15.2208	0.212508	0.531532	0.99013	0.322111	0.983426	10.9513	0.078373	4.54545	0.0420515
Acot13	13.7384	0.205406	0.557626	0.989667	0.322337	0.983426	9.84513	0.0707442	3.8961	0.0347031
Elp5	11.9774	0.199131	0.58109	0.986834	0.323724	0.983426	9.18142	0.0602882	3.8961	0.0326219
Cbfa2t2	10.3949	0.19313	0.607337	0.990639	0.321862	0.983426	8.29646	0.0577155	2.5974	0.0335861
Txnip	219.942	0.181837	0.227711	0.991253	0.321562	0.983426	59.1814	0.740383	46.7532	0.630997
G6pc3	8.82724	0.176252	0.646087	0.987724	0.323288	0.983426	7.63274	0.0539795	2.5974	0.0251679
Noc4l	6.6961	0.171084	0.678719	0.987068	0.323609	0.983426	5.97345	0.0381515	1.94805	0.016345
Heatr1	6.6961	0.171084	0.678719	0.987068	0.323609	0.983426	6.08407	0.0451096	1.94805	0.0181379
Snrpb	94.6729	0.164156	0.194824	0.991148	0.321613	0.983426	44.1372	0.393772	27.2727	0.302439
Gm16973	1.70769	0.128896	0.948363	0.992057	0.32117	0.983426	2.10177	0.0140753	0	0
C9	1.70769	0.128896	0.948363	0.992057	0.32117	0.983426	2.21239	0.0167613	0	0
E430024I08Rik	3.14542	0.127872	0.798687	0.990188	0.322082	0.983426	3.09735	0.0223585	0.649351	0.00316559
Hspbap1	3.14542	0.127872	0.798687	0.990188	0.322082	0.983426	3.09735	0.0198337	0.649351	0.00532047
Dancr	3.16923	0.126741	0.797992	0.991637	0.321375	0.983426	2.76549	0.018228	0.649351	0.00532047
Cfap97	1.70372	0.12656	0.949659	0.987234	0.323528	0.983426	2.10177	0.0178832	0	0
Rmnd1	1.70372	0.12656	0.949659	0.987234	0.323528	0.983426	2.21239	0.0152218	0	0
Nudt22	1.70372	0.12656	0.949659	0.987234	0.323528	0.983426	2.32301	0.0134693	0	0
Gm41609	3.1732	0.124656	0.797337	0.987308	0.323492	0.983426	1.99115	0.0163164	0.649351	0.00478919
Spout1	4.93663	0.15375	0.728541	0.985791	0.324236	0.984567	4.5354	0.0323235	1.2987	0.0151699
Rrs1	10.0385	0.202428	0.591613	0.984797	0.324724	0.984929	7.63274	0.0539997	3.24675	0.0307423
Aip	10.103	0.192633	0.606987	0.984749	0.324748	0.984929	7.4115	0.0513095	3.24675	0.0312461
Rabif	8.46894	0.184341	0.637715	0.98496	0.324644	0.984929	6.96903	0.0417725	2.5974	0.0245473
Sfr1	144.627	0.155858	0.18369	0.985383	0.324436	0.984929	54.3142	0.549539	41.5584	0.463817
Tpmt	1.73943	0.120984	0.954464	0.98474	0.324752	0.984929	2.10177	0.015193	0	0
Timm10b	16.8325	0.213864	0.513185	0.983401	0.32541	0.986001	14.2699	0.0878377	7.14286	0.0466248
Fzd10	4.94457	0.152185	0.728468	0.983019	0.325598	0.986394	4.31416	0.0348296	1.2987	0.015951
2610528J11Rik	11.8402	0.199496	0.578671	0.982605	0.325802	0.986479	8.73894	0.0688941	3.24675	0.02686
Efl1	6.63864	0.167667	0.680082	0.982159	0.326021	0.986789	6.08407	0.0438728	1.94805	0.0175857
Prkab1	10.1526	0.192589	0.605198	0.981786	0.326205	0.986904	7.4115	0.0462387	3.24675	0.0310013
Hibadh	28.1976	0.221317	0.421503	0.979778	0.327196	0.98871	19.2478	0.144156	9.09091	0.106731
Acvr1b	49.7568	0.213981	0.336664	0.978965	0.327597	0.989072	28.7611	0.229571	17.5325	0.157634
Hbb-bt	9.04768	0.0244112	3.30073	0.979059	0.327551	0.989072	0.331858	0.0117976	0	0
Snx17	24.6582	0.222411	0.408363	0.977345	0.328398	0.989274	17.3673	0.130643	8.44156	0.075476
Gtf2f1	23.6502	0.218991	0.451497	0.977352	0.328395	0.989274	16.8142	0.120828	7.79221	0.0821719
Crebrf	36.509	0.218561	0.376062	0.977485	0.328329	0.989274	20.6858	0.169006	12.987	0.130151
Mavs	13.5219	0.200185	0.56303	0.978461	0.327846	0.989274	9.84513	0.0703198	3.8961	0.0305533
Esrp2	36.4238	0.218758	0.377135	0.975285	0.329419	0.991198	21.3496	0.162669	12.987	0.105508
Eif2ak1	31.2333	2.25375	0.67484	0.752775	0.451585	0.991815	19.2478	0.146408	9.74026	0.0955589
Yipf6	24.0486	0.224696	0.376995	0.968302	0.332893	0.991815	16.2611	0.112564	8.44156	0.0823639
Irf1	29.7855	0.21866	0.416021	0.969426	0.332332	0.991815	9.51327	0.0966117	7.79221	0.0991625
Jarid2	30.1482	0.218135	0.40926	0.973743	0.330184	0.991815	18.1416	0.142218	9.74026	0.0987728
Ypel2	31.7238	0.217724	0.401567	0.969039	0.332526	0.991815	18.3628	0.162672	11.039	0.119685
Itsn2	49.9891	0.216842	0.385926	0.969801	0.332146	0.991815	25	0.225258	14.2857	0.14215
Tmx1	32.2382	0.214511	0.347993	0.96801	0.333039	0.991815	19.8009	0.156664	10.3896	0.103722
Fkbp15	20.0932	0.21412	0.480518	0.967908	0.33309	0.991815	13.7168	0.105388	7.14286	0.0654971
Tmpo	32.9763	0.21376	0.396518	0.952198	0.340996	0.991815	19.2478	0.149684	10.3896	0.101097
Trrap	18.5231	0.213749	0.492028	0.970472	0.331811	0.991815	13.7168	0.107109	6.49351	0.0593801
Wdr43	17.9732	0.21352	0.439516	0.941206	0.3466	0.991815	12.1681	0.0972579	5.19481	0.0589843
Pik3ip1	26.609	0.212395	0.43019	0.947135	0.34357	0.991815	16.3717	0.144307	7.79221	0.0799306
Dcaf6	22.2397	0.21188	0.474374	0.96178	0.33616	0.991815	14.823	0.113769	7.14286	0.0692684
Ubap1	23.4054	0.211807	0.449918	0.948566	0.342841	0.991815	15.9292	0.111168	7.79221	0.0733403
Cops5	31.5444	0.211402	0.399565	0.942402	0.345987	0.991815	19.9115	0.145288	11.039	0.103541
Apmap	20.6676	0.209732	0.489527	0.96219	0.335954	0.991815	15.1549	0.105552	6.49351	0.0645413
Slc39a7	18.4259	0.209542	0.495254	0.957896	0.338115	0.991815	22.4558	0.10861	11.039	0.0659527
E2f4	20.0352	0.208758	0.477321	0.945695	0.344304	0.991815	14.1593	0.10213	7.14286	0.0631212
Vasp	62.4401	0.208649	0.318383	0.970845	0.331626	0.991815	30.9735	0.259267	19.4805	0.217221
Hmbox1	23.1829	0.207665	0.450661	0.935519	0.349521	0.991815	16.2611	0.111869	7.79221	0.0745693
Cdc37l1	29.722	0.207471	0.408411	0.926753	0.354055	0.991815	18.3628	0.142163	10.3896	0.0951084
Washc2	21.7144	0.207447	0.469629	0.939899	0.34727	0.991815	15.1549	0.112699	7.79221	0.0723776
Idh3g	24.7545	0.206288	0.440855	0.92506	0.354935	0.991815	16.8142	0.120309	6.49351	0.0818552
Cpsf2	21.7877	0.205932	0.470256	0.933635	0.350492	0.991815	14.6018	0.106609	7.14286	0.069385
Bfar	15.2916	0.205857	0.529602	0.966269	0.33391	0.991815	10.9513	0.0787625	5.19481	0.0376739
Dpm2	62.336	0.2053	0.304993	0.969481	0.332305	0.991815	32.7434	0.263397	19.4805	0.190502
Rnf40	20.3548	0.204979	0.482211	0.937981	0.348254	0.991815	15.1549	0.104186	6.49351	0.0615865
Snx11	16.951	0.2048	0.516047	0.952858	0.340662	0.991815	12.1681	0.0839211	5.84416	0.0469946
Cnppd1	62.1432	0.204705	0.300838	0.973442	0.330334	0.991815	32.1903	0.274017	20.1299	0.190475
Fzd2	33.6655	0.204321	0.332378	0.93715	0.348682	0.991815	17.3673	0.1655	9.74026	0.115604
Tmem248	37.1374	0.203833	0.334232	0.93744	0.348532	0.991815	22.0133	0.159495	14.2857	0.115744
Paxbp1	18.3551	0.203746	0.506168	0.946482	0.343903	0.991815	12.3894	0.109202	5.84416	0.0673184
Vps35	55.2681	0.203658	0.314611	0.952497	0.340845	0.991815	29.4248	0.230161	19.4805	0.183172
Tmprss13	51.8216	0.20336	0.315377	0.948862	0.342691	0.991815	24.3363	0.206431	12.3377	0.117984
Napepld	20.0287	0.203349	0.476438	0.925171	0.354877	0.991815	12.5	0.0916889	5.84416	0.0533863
Abcd4	17.0248	0.203281	0.516229	0.95064	0.341787	0.991815	12.0575	0.0955606	5.84416	0.0551784
Bmp2k	49.0353	0.203129	0.348094	0.925153	0.354886	0.991815	25.6637	0.209637	13.6364	0.169475
Rab5if	48.7248	0.202914	0.307436	0.960015	0.337048	0.991815	27.9867	0.219694	17.5325	0.157647
Ranbp10	21.4468	0.202635	0.475448	0.924457	0.355248	0.991815	13.1637	0.104519	5.84416	0.0643138
Tle1	31.1583	0.20218	0.398382	0.905986	0.364943	0.991815	19.5796	0.146085	9.74026	0.0977928
Ncstn	63.3154	0.201902	0.296965	0.962848	0.335624	0.991815	34.4027	0.280403	20.1299	0.201937
Senp1	28.0146	0.201499	0.416178	0.90443	0.365767	0.991815	16.8142	0.116828	9.74026	0.0843744
Gm2296	18.4368	0.200613	0.492184	0.924144	0.355412	0.991815	23.1195	0.117698	11.6883	0.0613802
Thoc7	30.5308	0.200565	0.438196	0.907243	0.364278	0.991815	20.2434	0.148316	10.3896	0.113308
Triobp	19.8102	0.200116	0.477211	0.912404	0.361556	0.991815	13.7168	0.0935243	6.49351	0.0605688
Dynlt1b	16.7477	0.199868	0.50853	0.928937	0.352922	0.991815	27.8761	0.108057	16.2338	0.0751883
Stard4	41.1673	0.19925	0.367566	0.902227	0.366936	0.991815	17.3673	0.142733	12.987	0.121566
Appbp2	28.0641	0.199103	0.416566	0.895782	0.370369	0.991815	18.2522	0.133586	9.74026	0.0954759
Trappc5	18.2183	0.198997	0.491852	0.915092	0.360144	0.991815	12.8319	0.0838073	5.84416	0.0605092
Pacs1	13.3801	0.19858	0.552882	0.955493	0.339329	0.991815	10.0664	0.0779341	4.54545	0.0532589
Acbd3	55.047	0.198423	0.316137	0.927781	0.353521	0.991815	27.7655	0.224734	16.2338	0.153972
Ptpn12	44.1934	0.198222	0.347053	0.910435	0.362593	0.991815	24.6681	0.197086	12.987	0.142146
Uso1	27.8	0.198142	0.418406	0.889662	0.373647	0.991815	18.4735	0.128537	10.3896	0.094895
Msrb3	48.829	0.198076	0.330381	0.915867	0.359736	0.991815	23.4513	0.190889	14.9351	0.140837
Smyd3	39.3726	0.197864	0.364447	0.896411	0.370033	0.991815	20.7965	0.162009	13.6364	0.115404
Stt3a	32.8449	0.197802	0.391826	0.889796	0.373576	0.991815	20.9071	0.15177	11.6883	0.116573
Ube2s	24.6603	0.197793	0.438549	0.892383	0.372188	0.991815	25.9956	0.142723	14.2857	0.08735
Usp15	27.7722	0.197764	0.417537	0.887888	0.374601	0.991815	17.3673	0.12795	10.3896	0.100973
Psme4	61.6317	0.1976	0.300475	0.941547	0.346425	0.991815	32.4115	0.26692	20.1299	0.194093
Sash1	27.7133	0.197551	0.425274	0.888508	0.374268	0.991815	16.2611	0.131389	8.44156	0.0782294
Slirp	34.1647	0.197482	0.386995	0.886938	0.375112	0.991815	21.0177	0.149659	11.6883	0.123112
Prkca	11.8654	0.197255	0.576245	0.970751	0.331672	0.991815	8.62832	0.069958	3.8961	0.0317653
Lancl1	53.5086	0.197136	0.31832	0.920966	0.357068	0.991815	28.3186	0.263914	14.9351	0.170933
Fasn	14.9774	0.196598	0.529491	0.928976	0.352901	0.991815	11.0619	0.0769539	5.19481	0.0457849
Ttf1	13.3721	0.196489	0.553886	0.949302	0.342467	0.991815	9.73451	0.0728877	3.8961	0.0350084
Usp25	74.9693	0.19641	0.290989	0.947781	0.343241	0.991815	36.5044	0.316266	22.7273	0.229096
Rspry1	13.3775	0.195853	0.549704	0.940706	0.346855	0.991815	10.0664	0.0706034	3.8961	0.0459833
[truncated: 14,854 more rows]
